# Supplementary material for: Enhancing the Efficacy of Chloramphenicol Therapy for Escherichia coli by Targeting the Secondary Resistome
Source: Antibiotics (Basel). 2024 Jan 12;13(1):73. doi: 10.3390/antibiotics13010073 (PMC10812820; doi:10.3390/antibiotics13010073)
Supplement: Supplementary file 1 [file antibiotics-13-00073-s001.zip]

Archive with 4 entries (4 files):
- Figures S1.pdf
- Table S2.xlsx
- Tables S1_S3.pdf
- Tables S4.xlsx
