# Supplementary material for: Enhancing the Efficacy of Chloramphenicol Therapy for Escherichia coli by Targeting the Secondary Resistome
Source: Antibiotics (Basel). 2024 Jan 12;13(1):73. doi: 10.3390/antibiotics13010073 (PMC10812820; doi:10.3390/antibiotics13010073)
Supplement: Supplementary file 1 [file antibiotics-13-00073-s001.zip › Table S2.xlsx]

## Sheet: Table S2
Table S2	The full output from R scripts showing the significant (bold) and non-significant genes
A.	control vs CHL (2mg/L)

## Sheet: A. full control vs CHL
locus_tag	gene_name	function	logFC	logCPM	PValue	q.value
IEU92_RS15980	nlpI	lipoprotein NlpI	-6.24386	4.70611	9.84708e-17	2.10481e-13
IEU92_RS03870	acrZ	multidrug efflux pump accessory protein AcrZ	-5.41147	4.20181	1.12616e-14	1.03209e-11
IEU92_RS11120	pbgA	cardiolipin transport protein PbgA	-5.40402	4.30428	2.87763e-13	1.53773e-10
IEU92_RS15345	tolC	outer membrane channel protein TolC	-5.39459	7.16596	7.01484e-15	9.99615e-12
IEU92_RS16160	lptC	LPS export ABC transporter periplasmic protein LptC	-5.33129	2.33746	2.62137e-07	1.30307e-05
IEU92_RS09330	prc	carboxy terminal-processing peptidase	-5.10036	4.49667	5.67248e-10	6.92853e-08
IEU92_RS02345	acrA	multidrug efflux RND transporter periplasmic adaptor subunit AcrA	-5.01449	6.17008	3.39448e-13	1.56094e-10
IEU92_RS02340	acrB	multidrug efflux RND transporter permease subunit	-4.96848	7.68887	4.25407e-09	3.8694e-07
IEU92_RS16165	lptA	lipopolysaccharide ABC transporter substrate-binding protein LptA	-4.74829	3.22469	8.96602e-07	3.87169e-05
IEU92_RS04275	mdfA	multidrug efflux MFS transporter MdfA	-4.57666	6.03159	2.88406e-24	1.23294e-20
IEU92_RS06365	cls	cardiolipin synthase	-4.22977	3.09748	2.40902e-11	5.4203e-09
IEU92_RS08545	lpp	murein lipoprotein Lpp	-4.14579	1.19623	7.88489e-06	0.000246043
IEU92_RS05710	phoQ	two-component system sensor histidine kinase PhoQ	-4.08297	4.2525	8.1236e-08	5.14075e-06
IEU92_RS21085	hfq	RNA chaperone Hfq	-4.08022	4.60887	5.38376e-11	1.00068e-08
IEU92_RS22250	arcA	two-component system response regulator ArcA	-4.0667	4.8708	8.20453e-08	5.14075e-06
IEU92_RS15300	qseC	two-component system sensor histidine kinase QseC	-3.97785	6.17418	4.50658e-10	5.83807e-08
IEU92_RS11835	prmB	50S ribosomal protein L3 N(5)-glutamine methyltransferase	-3.96115	4.02203	3.78186e-06	0.00013252
IEU92_RS07175	hrpA	ATP-dependent RNA helicase HrpA	-3.91702	6.78694	2.3328e-06	8.74801e-05
IEU92_RS08725	ihfA	integration host factor subunit alpha	-3.88126	1.57484	0.000282008	0.00494909
IEU92_RS13900	rpoS	RNA polymerase sigma factor RpoS	-3.73105	5.62251	7.34533e-12	2.24295e-09
IEU92_RS05715	phoP	two-component system response regulator PhoP	-3.69684	6.25068	5.53177e-09	4.92673e-07
IEU92_RS15985	pnp	polyribonucleotide nucleotidyltransferase	-3.50531	4.40655	1.76394e-05	0.00048031
IEU92_RS03480	pgm	alpha-D-glucose phosphate-specific phosphoglucomutase	-3.46636	3.50491	5.82286e-07	2.62029e-05
IEU92_RS00890	skp	molecular chaperone Skp	-3.45453	4.4813	2.06488e-11	4.90409e-09
IEU92_RS18365	rfaQ	lipopolysaccharide core heptosyltransferase RfaQ	-3.40149	8.93955	0.000133858	0.00275117
IEU92_RS05495	rluC	23S rRNA pseudouridine(955/2504/2580) synthase RluC	-3.14513	4.97097	5.65566e-06	0.000185984
IEU92_RS10810	yohO	protein YohO	-3.06392	3.3726	6.98359e-07	3.07782e-05
IEU92_RS05025	ymcF	cold-shock protein	-3.0628	5.14991	1.88868e-10	3.10542e-08
IEU92_RS16140	mlaF	phospholipid ABC transporter ATP-binding protein MlaF	-3.03034	6.56958	4.09291e-11	7.95327e-09
IEU92_RS16125	mlaC	phospholipid-binding protein MlaC	-2.9876	5.63035	6.114e-09	5.22747e-07
IEU92_RS06840	xisR	excisionase XisR	-2.94238	1.66959	3.43501e-05	0.000870987
IEU92_RS19035	maoP	macrodomain Ori organization protein MaoP	-2.88988	3.99927	6.36734e-08	4.18775e-06
IEU92_RS18340	waaO	lipopolysaccharide 3-alpha-galactosyltransferase	-2.87182	6.58429	1.50756e-06	5.91932e-05
IEU92_RS03090	ahpC	alkyl hydroperoxide reductase subunit C	-2.85632	4.79438	2.54655e-10	3.72087e-08
IEU92_RS20190	hupA	DNA-binding protein HU-alpha	-2.84707	4.25477	0.000643033	0.009512
IEU92_RS21120	rnr	ribonuclease R	-2.84558	5.48819	1.29117e-06	5.15863e-05
IEU92_RS14235	gcvA	glycine cleavage system transcriptional regulator GcvA	-2.8048	5.12099	1.77078e-09	1.84636e-07
IEU92_RS03545	ybfA	YbfA family protein	-2.78989	4.11361	9.21049e-09	7.57208e-07
IEU92_RS11910	mlaA	phospholipid-binding lipoprotein MlaA	-2.77138	6.36972	1.917e-09	1.95123e-07
IEU92_RS16135	mlaE	lipid asymmetry maintenance ABC transporter permease subunit MlaE	-2.76463	7.19304	7.90059e-08	5.11743e-06
IEU92_RS16120	mlaB	lipid asymmetry maintenance protein MlaB	-2.73981	5.63735	5.83883e-12	1.92008e-09
IEU92_RS07770	marA	MDR efflux pump AcrAB transcriptional activator MarA	-2.71084	5.27832	3.69799e-11	7.52805e-09
IEU92_RS02230	hupB	DNA-binding protein HU-beta	-2.64483	5.50026	1.73244e-10	2.96248e-08
IEU92_RS15990	rpsO	30S ribosomal protein S15	-2.64357	0.770041	0.00045401	0.00721286
IEU92_RS14340	ptsP	phosphoenolpyruvate--protein phosphotransferase	-2.63562	6.83682	1.82172e-11	4.5811e-09
IEU92_RS21240	rplI	50S ribosomal protein L9	-2.62917	5.28592	2.29999e-08	1.69525e-06
IEU92_RS09335	proQ	RNA chaperone ProQ	-2.60752	3.53687	2.11499e-06	8.07284e-05
IEU92_RS18345	waaB	lipopolysaccharide 1,6-galactosyltransferase	-2.52422	7.62177	0.000101537	0.00221025
IEU92_RS04850	ompA	porin OmpA	-2.43086	5.38477	4.74894e-10	5.9711e-08
IEU92_RS16215	arcB	aerobic respiration two-component sensor histidine kinase ArcB	-2.42395	7.5423	1.42933e-07	7.93559e-06
IEU92_RS09290	cspE	transcription antiterminator/RNA stability regulator CspE	-2.35779	5.79547	9.01799e-09	7.5592e-07
IEU92_RS07980	flxA	protein FlxA	-2.30853	3.79849	1.02438e-06	4.25167e-05
IEU92_RS09295	yobF	YobF family protein	-2.25172	4.69296	4.87308e-07	2.24004e-05
IEU92_RS03420	nagA	N-acetylglucosamine-6-phosphate deacetylase	-2.20696	5.75606	6.69605e-07	2.98184e-05
IEU92_RS18985	rbsR	ribose operon transcriptional repressor RbsR	-2.2051	7.63475	2.99918e-05	0.000786595
IEU92_RS19555	typA	ribosome-dependent GTPase TypA	-2.20184	6.79113	2.36635e-06	8.79665e-05
IEU92_RS08450	purR	HTH-type transcriptional repressor PurR	-2.17899	3.95571	5.87774e-06	0.000190359
IEU92_RS10895	sanA	outer membrane permeability protein SanA	-2.16338	6.7069	2.74157e-06	0.000100173
IEU92_RS02385	ybaB	YbaB/EbfC family nucleoid-associated protein	-2.15721	5.06078	2.42493e-07	1.22389e-05
IEU92_RS05610	ndh	NADH-quinone dehydrogenase	-2.08864	4.743	1.93928e-06	7.53675e-05
IEU92_RS12780	bamB	outer membrane protein assembly factor BamB	-2.08146	4.74927	3.95171e-05	0.000982184
IEU92_RS02435	ybaK	Cys-tRNA(Pro)/Cys-tRNA(Cys) deacylase YbaK	-2.04384	5.80927	1.43634e-05	0.000406646
IEU92_RS08140	ydgD	serine protease	-2.03379	5.92155	5.38784e-07	2.45032e-05
IEU92_RS18980	rbsK	ribokinase	-2.03313	7.01613	1.95934e-07	1.02149e-05
IEU92_RS01215	crl	sigma factor-binding protein Crl	-2.02142	6.41757	2.52261e-08	1.82782e-06
IEU92_RS13290	grpE	nucleotide exchange factor GrpE	-2.00749	2.62674	0.000317211	0.00542431
IEU92_RS16200	yrbL	PhoP regulatory network protein YrbL	-2.00129	6.8951	1.83942e-07	9.82938e-06
IEU92_RS05730	mnmA	tRNA 2-thiouridine(34) synthase MnmA	-5.54394	-0.909669	0.0641016	0.26226
IEU92_RS18840	phoU	phosphate signaling complex protein PhoU	-5.41054	-1.00166	0.0794866	0.298861
IEU92_RS12865	iscU	Fe-S cluster assembly scaffold IscU	-5.18555	-1.13717	0.0471116	0.215634
IEU92_RS05035	IEU92_RS05035	addiction module toxin, GnsA/GnsB family	-5.1785	-1.14106	0.0461766	0.212036
IEU92_RS08750	rpmI	50S ribosomal protein L35	-4.90914	-1.29877	0.0840985	0.308867
IEU92_RS00770	hemL	glutamate-1-semialdehyde 2,1-aminomutase	-4.81691	-1.35057	0.082885	0.306071
IEU92_RS05085	IEU92_RS05085	YccE family protein	-4.79476	-1.36313	0.0815667	0.302929
IEU92_RS21235	rpsR	30S ribosomal protein S18	-4.51453	0.877312	0.00593421	0.0520456
IEU92_RS03725	cydX	cytochrome bd-I oxidase subunit CydX	-4.30481	-1.61291	0.272515	0.589797
IEU92_RS05905	IEU92_RS05905	two-component-system connector protein YmgA	-4.07046	-1.72013	0.275689	0.589797
IEU92_RS19180	wzyE	ECA oligosaccharide polymerase	-3.87657	-1.79689	0.275273	0.589797
IEU92_RS11115	IEU92_RS11115	YejL family protein	-3.83813	-1.8161	0.515669	0.796762
IEU92_RS17080	trpS	tryptophan--tRNA ligase	-3.82804	-1.82089	0.274806	0.589797
IEU92_RS20455	dnaB	replicative DNA helicase	-3.82802	-1.82089	0.274842	0.589797
IEU92_RS11905	IEU92_RS11905	hypothetical protein	-3.828	-1.82089	0.274863	0.589797
IEU92_RS08415	rnt	ribonuclease T	-3.82797	-1.82089	0.274908	0.589797
IEU92_RS07920	essD	phage lysis protein EssD	-3.57492	-1.91016	0.516466	0.796762
IEU92_RS18250	secB	protein-export chaperone SecB	-3.57487	-1.91016	0.516424	0.796762
IEU92_RS13040	acpS	holo-ACP synthase	-3.55456	-1.92007	0.515336	0.796762
IEU92_RS14730	ubiH	2-octaprenyl-6-methoxyphenyl hydroxylase	-3.54492	-1.92501	0.515604	0.796762
IEU92_RS11335	IEU92_RS11335	bifunctional 3-demethylubiquinone 3-O-methyltransferase/2-octaprenyl-6-hydroxy phenol methylase	-3.5449	-1.92501	0.51565	0.796762
IEU92_RS09105	IEU92_RS09105	hypothetical protein	-3.54488	-1.92501	0.515699	0.796762
IEU92_RS07880	IEU92_RS07880	addiction module toxin, GnsA/GnsB family	-3.54486	-1.92501	0.515742	0.796762
IEU92_RS06545	lapB	lipopolysaccharide assembly protein LapB	-3.53453	-1.92995	0.516443	0.796762
IEU92_RS06530	ribA	GTP cyclohydrolase II	-3.19623	-2.03346	0.51701	0.796762
IEU92_RS00475	ftsA	cell division protein FtsA	-3.18506	-2.03857	1	1
IEU92_RS09305	mgrB	PhoP/PhoQ regulator MgrB	-3.17438	-2.04367	1	1
IEU92_RS08730	pheT	phenylalanine--tRNA ligase subunit beta	-3.16336	-2.04877	1	1
IEU92_RS07890	IEU92_RS07890	hypothetical protein	-3.16331	-2.04877	1	1
IEU92_RS00495	secA	preprotein translocase subunit SecA	-3.16328	-2.04877	1	1
IEU92_RS06500	topA	type I DNA topoisomerase	-3.09462	0.647688	0.0821054	0.30416
IEU92_RS08350	mliC	C-type lysozyme inhibitor	-2.84958	-0.555276	0.0488201	0.220853
IEU92_RS21505	holC	DNA polymerase III subunit chi	-2.81391	-0.448293	0.341494	0.653193
IEU92_RS09500	ruvC	crossover junction endodeoxyribonuclease RuvC	-2.7561	0.0680956	0.00976795	0.0748293
IEU92_RS06385	tonB	TonB system transport protein TonB	-2.73251	1.73514	0.00326555	0.0328847
IEU92_RS18720	dnaA	chromosomal replication initiator protein DnaA	-2.68377	-2.16871	1	1
IEU92_RS13265	rimM	ribosome maturation factor RimM	-2.68364	-2.16871	1	1
IEU92_RS02655	cysS	cysteine--tRNA ligase	-2.68355	-2.16871	1	1
IEU92_RS00445	murD	UDP-N-acetylmuramoyl-L-alanine--D-glutamate ligase	-2.68354	-2.16871	1	1
IEU92_RS09060	gapA	glyceraldehyde-3-phosphate dehydrogenase	-2.68353	-2.16871	1	1
IEU92_RS04675	mukF	chromosome partition protein MukF	-2.68353	-2.16871	1	1
IEU92_RS02400	adk	adenylate kinase	-2.68351	-2.16871	1	1
IEU92_RS07900	cspI	cold shock protein CspI	-2.68349	-2.16871	1	1
IEU92_RS00120	ileS	isoleucine--tRNA ligase	-2.67199	-2.17398	1	1
IEU92_RS01880	hemB	porphobilinogen synthase	-2.67198	-2.17398	1	1
IEU92_RS18715	dnaN	DNA polymerase III subunit beta	-2.67198	-2.17398	1	1
IEU92_RS05510	rpmF	50S ribosomal protein L32	-2.67198	-2.17398	1	1
IEU92_RS14335	lgt	prolipoprotein diacylglyceryl transferase	-2.67198	-2.17398	1	1
IEU92_RS13205	bamD	outer membrane protein assembly factor BamD	-2.66046	-2.17925	1	1
IEU92_RS13015	tadA	tRNA adenosine(34) deaminase TadA	-2.66043	-2.17925	1	1
IEU92_RS20495	ssb1	single-stranded DNA-binding protein SSB1	-2.66042	-2.17925	1	1
IEU92_RS11345	nrdA	ribonucleoside-diphosphate reductase subunit alpha	-2.66041	-2.17925	1	1
IEU92_RS14095	pyrG	CTP synthase (glutamine hydrolyzing)	-2.6604	-2.17925	1	1
IEU92_RS10715	IEU92_RS10715	putative fimbrial-like adhesin protein	-2.6604	-2.17925	1	1
IEU92_RS16685	rplF	50S ribosomal protein L6	-2.66039	-2.17925	1	1
IEU92_RS09515	aspS	aspartate--tRNA ligase	-2.66039	-2.17925	1	1
IEU92_RS16630	rplQ	50S ribosomal protein L17	-2.66037	-2.17925	1	1
IEU92_RS08760	thrS	threonine--tRNA ligase	-2.66035	-2.17925	1	1
IEU92_RS05645	lolC	lipoprotein-releasing ABC transporter permease subunit LolC	-2.66032	-2.17925	1	1
IEU92_RS00860	frr	ribosome recycling factor	-2.66029	-2.17925	1	1
IEU92_RS03260	lptE	LPS assembly lipoprotein LptE	-2.66028	-2.17925	1	1
IEU92_RS02380	dnaX	DNA polymerase III subunit gamma/tau	-2.66025	-2.17925	1	1
IEU92_RS15585	higA	type II toxin-antitoxin system antitoxin HigA	-2.57663	1.42887	0.0122397	0.0882373
IEU92_RS04625	ihfB	integration host factor subunit beta	-2.45339	3.7209	0.00166727	0.0196894
IEU92_RS11355	yfaE	ferredoxin-like diferric-tyrosyl radical cofactor maintenance protein YfaE	-2.3866	0.825736	0.00107541	0.0140167
IEU92_RS00725	dksA	RNA polymerase-binding protein DksA	-2.26372	2.15122	0.0793267	0.298523
IEU92_RS06395	IEU92_RS06395	septation protein A	-2.23486	-0.953077	0.101384	0.345029
IEU92_RS09485	ruvA	Holliday junction branch migration protein RuvA	-2.22353	0.914433	0.00118097	0.0151327
IEU92_RS16570	tsaC	L-threonylcarbamoyladenylate synthase type 1 TsaC	-2.17152	-0.994476	0.109962	0.358298
IEU92_RS00255	surA	peptidylprolyl isomerase SurA	-2.15244	4.2679	0.00561416	0.0499478
IEU92_RS17500	tusA	sulfurtransferase TusA	-2.02126	-1.07958	0.163245	0.444222
IEU92_RS01005	gmhB	D-glycero-beta-D-manno-heptose 1,7-bisphosphate 7-phosphatase	-2.01966	0.305161	0.361448	0.667757
IEU92_RS07400	IEU92_RS07400	protein YncO	-1.99095	4.60097	2.56426e-06	9.45016e-05
IEU92_RS12485	eutN	ethanolamine utilization microcompartment protein EutN	-1.97684	2.02051	0.000285918	0.00498898
IEU92_RS04620	rpsA	30S ribosomal protein S1	-1.97639	-0.982548	0.786142	0.94089
IEU92_RS12685	bepA	beta-barrel assembly-enhancing protease	-1.96553	5.61029	3.43052e-06	0.000123239
IEU92_RS13320	smpB	SsrA-binding protein SmpB	-1.9612	3.36862	0.000534519	0.00810308
IEU92_RS03980	moaD	molybdopterin synthase sulfur carrier subunit	-1.96043	4.63756	7.53941e-05	0.00175945
IEU92_RS18330	rfaY	lipopolysaccharide core heptose(II) kinase RfaY	-1.95689	6.67514	1.62446e-05	0.000451329
IEU92_RS22255	IEU92_RS22255	hypothetical protein	-1.93209	5.26205	8.27193e-05	0.00189104
IEU92_RS04810	IEU92_RS04810	ABC transporter ATP-binding protein	-1.9241	6.70623	1.98631e-07	1.02307e-05
IEU92_RS07415	pptA	tautomerase PptA	-1.92185	6.06244	6.06384e-06	0.000193454
IEU92_RS07640	IEU92_RS07640	pseudogene	-1.90525	-1.14537	0.164891	0.446144
IEU92_RS13260	trmD	tRNA (guanosine(37)-N1)-methyltransferase TrmD	-1.90524	-1.14537	0.16479	0.446144
IEU92_RS12845	fdx	ISC system 2Fe-2S type ferredoxin	-1.90299	0.957848	0.0331084	0.170528
IEU92_RS00880	rseP	sigma E protease regulator RseP	-1.889	-2.31844	1	1
IEU92_RS00260	lptD	LPS assembly protein LptD	-1.88897	-2.31844	1	1
IEU92_RS03225	mrdB	peptidoglycan glycosyltransferase MrdB	-1.88897	-2.31844	1	1
IEU92_RS03250	nadD	nicotinate-nucleotide adenylyltransferase	-1.88894	-2.31844	1	1
IEU92_RS03460	fldA	flavodoxin FldA	-1.88891	-2.31844	1	1
IEU92_RS04640	lpxK	tetraacyldisaccharide 4'-kinase	-1.88891	-2.31844	1	1
IEU92_RS05910	ariR	biofilm/acid-resistance regulator AriR	-1.88889	-2.31844	1	1
IEU92_RS06265	IEU92_RS06265		-1.88886	-2.31844	1	1
IEU92_RS07155	IEU92_RS07155	phosphatidate cytidylyltransferase	-1.88883	-2.31844	1	1
IEU92_RS11105	rplY	50S ribosomal protein L25	-1.88881	-2.31844	1	1
IEU92_RS12795	ispG	flavodoxin-dependent (E)-4-hydroxy-3-methylbut-2-enyl-diphosphate synthase	-1.88881	-2.31844	1	1
IEU92_RS13255	rplS	50S ribosomal protein L19	-1.88878	-2.31844	1	1
IEU92_RS14090	eno	phosphopyruvate hydratase	-1.88876	-2.31844	1	1
IEU92_RS14470	IEU92_RS14470	lytic transglycosylase domain-containing protein	-1.88873	-2.31844	1	1
IEU92_RS14830	pgk	phosphoglycerate kinase	-1.88872	-2.31844	1	1
IEU92_RS16700	rplE	50S ribosomal protein L5	-1.88869	-2.31844	1	1
IEU92_RS18405	dut	dUTP diphosphatase	-1.88867	-2.31844	1	1
IEU92_RS19210	IEU92_RS19210		-1.88865	-2.31844	1	1
IEU92_RS20175	hemE	uroporphyrinogen decarboxylase	-1.88863	-2.31844	1	1
IEU92_RS20470	IEU92_RS20470	hypothetical protein	-1.8886	-2.31844	1	1
IEU92_RS10005	hiuH	hydroxyisourate hydrolase	-1.87995	1.84121	0.00228802	0.024638
IEU92_RS21855	IEU92_RS21855	YjfZ/YjiC family protein	-1.87525	-2.32389	1	1
IEU92_RS21520	lptG	LPS export ABC transporter permease LptG	-1.87523	-2.32389	1	1
IEU92_RS20405	plsB	glycerol-3-phosphate 1-O-acyltransferase PlsB	-1.8752	-2.32389	1	1
IEU92_RS20105	rplA	50S ribosomal protein L1	-1.87518	-2.32389	1	1
IEU92_RS22035	dnaC	DNA replication protein DnaC	-1.87516	-2.32389	1	1
IEU92_RS19125	rho	transcription termination factor Rho	-1.87515	-2.32389	1	1
IEU92_RS18445	gmk	guanylate kinase	-1.87513	-2.32389	1	1
IEU92_RS17465	ftsE	cell division ATP-binding protein FtsE	-1.87512	-2.32389	1	1
IEU92_RS16735	rplV	50S ribosomal protein L22	-1.87509	-2.32389	1	1
IEU92_RS16710	rplN	50S ribosomal protein L14	-1.87507	-2.32389	1	1
IEU92_RS16665	rplO	50S ribosomal protein L15	-1.87504	-2.32389	1	1
IEU92_RS16320	rpsI	30S ribosomal protein S9	-1.87503	-2.32389	1	1
IEU92_RS16100	ispB	octaprenyl diphosphate synthase	-1.87502	-2.32389	1	1
IEU92_RS14455	IEU92_RS14455	tetratricopeptide repeat protein	-1.875	-2.32389	1	1
IEU92_RS14825	fbaA	class II fructose-bisphosphate aldolase	-1.87499	-2.32389	1	1
IEU92_RS11760	folC	bifunctional tetrahydrofolate synthase/dihydrofolate synthase	-1.87497	-2.32389	1	1
IEU92_RS08865	nadE	ammonia-dependent NAD(+) synthetase	-1.87494	-2.32389	1	1
IEU92_RS05650	lolD	lipoprotein-releasing ABC transporter ATP-binding protein LolD	-1.87493	-2.32389	1	1
IEU92_RS03720	cydB	cytochrome d ubiquinol oxidase subunit II	-1.8749	-2.32389	1	1
IEU92_RS03475	seqA	replication initiation negative regulator SeqA	-1.87488	-2.32389	1	1
IEU92_RS02105	ribE	6,7-dimethyl-8-ribityllumazine synthase	-1.87485	-2.32389	1	1
IEU92_RS00975	proS	proline--tRNA ligase	-1.87482	-2.32389	1	1
IEU92_RS00435	murF	UDP-N-acetylmuramoyl-tripeptide--D-alanyl-D- alanine ligase	-1.87479	-2.32389	1	1
IEU92_RS00425	ftsI	peptidoglycan glycosyltransferase FtsI	-1.87476	-2.32389	1	1
IEU92_RS00105	rpsT	30S ribosomal protein S20	-1.87474	-2.32389	1	1
IEU92_RS08690	hemP	hemin uptake protein HemP	-1.87023	4.79149	4.55188e-06	0.000153223
IEU92_RS08550	ldtE	L,D-transpeptidase LdtE	-1.86861	5.11189	3.70215e-06	0.000130799
IEU92_RS08220	IEU92_RS08220	YdgA family protein	-1.85241	4.26826	2.85215e-05	0.000757326
IEU92_RS16395	yhdP	AsmA2 domain-containing protein YhdP	-1.85095	9.28018	0.00728288	0.0603514
IEU92_RS18425	IEU92_RS18425	YicC family protein	-1.85072	6.34287	2.43346e-07	1.22389e-05
IEU92_RS19205	IEU92_RS19205		-1.84943	2.67458	0.000649465	0.00957401
IEU92_RS09470	znuC	zinc ABC transporter ATP-binding protein ZnuC	-1.84265	5.43309	7.37974e-07	3.21922e-05
IEU92_RS06005	hlyE	hemolysin HlyE	-1.82102	2.22006	0.00301098	0.0309422
IEU92_RS06475	rluB	23S rRNA pseudouridine(2605) synthase RluB	-1.81489	3.5524	0.000746726	0.0107123
IEU92_RS15520	IEU92_RS15520		-1.80625	-1.19848	0.257419	0.571961
IEU92_RS19130	wecA	UDP-N-acetylglucosamine--undecaprenyl-phosphate N-acetylglucosaminephosphotransferase	-1.79849	7.67392	1.20915e-05	0.000358965
IEU92_RS02830	IEU92_RS02830	DUF1398 domain-containing protein	-1.78525	2.70227	0.000725038	0.0104714
IEU92_RS06850	ralR	type I toxin-antitoxin system endodeoxyribonuclease toxin RalR	-1.77754	0.363848	0.0102784	0.0779078
IEU92_RS15380	ubiK	ubiquinone biosynthesis accessory factor UbiK	-1.77257	5.12515	2.96057e-06	0.000107258
IEU92_RS19410	rfaH	transcription/translation regulatory transformer protein RfaH	-1.77224	3.21979	0.121577	0.377425
IEU92_RS07845	ydfK	cold shock protein YdfK	-1.75547	0.463877	0.139588	0.410748
IEU92_RS18355	rfaP	lipopolysaccharide core heptose(I) kinase RfaP	-1.71341	5.7875	0.0198623	0.120956
IEU92_RS05505	yceD	23S rRNA accumulation protein YceD	-1.70574	1.55997	0.0647221	0.263051
IEU92_RS22225	robA	MDR efflux pump AcrAB transcriptional activator RobA	-1.69735	7.74412	0.000185063	0.00356371
IEU92_RS07680	lsrA	autoinducer 2 ABC transporter ATP-binding protein LsrA	-1.69133	5.18512	9.93334e-06	0.00030117
IEU92_RS12560	ypfM	protein YpfM	-1.68994	5.11234	1.16538e-05	0.000350846
IEU92_RS07915	IEU92_RS07915	YdfR family protein	-1.68966	2.62328	0.0025267	0.0267367
IEU92_RS18305	rfaF	ADP-heptose--LPS heptosyltransferase RfaF	-1.68926	3.33724	0.0435828	0.204024
IEU92_RS09090	IEU92_RS09090	GGDEF domain-containing protein	-1.68613	4.23486	0.00011397	0.00241668
IEU92_RS06175	IEU92_RS06175	small toxic polypeptide LdrA/LdrC	-1.68144	-0.266673	0.0542177	0.23512
IEU92_RS08590	menI	1,4-dihydroxy-2-naphthoyl-CoA hydrolase	-1.66292	2.1496	0.00216812	0.0238987
IEU92_RS03760	pal	peptidoglycan-associated lipoprotein Pal	-1.6582	4.0534	0.000187173	0.00356662
IEU92_RS08100	dmsD	Tat proofreading chaperone DmsD	-1.65057	6.98951	8.1749e-05	0.00187891
IEU92_RS07870	IEU92_RS07870	YlcI/YnfO family protein	-1.64887	3.58184	0.0019588	0.0221531
IEU92_RS05680	potD	spermidine/putrescine ABC transporter substrate-binding protein PotD	-1.64792	5.94849	8.03681e-06	0.000248966
IEU92_RS08610	IEU92_RS08610	YdiL family protein	-1.64764	2.78293	0.00815112	0.0662472
IEU92_RS16195	npr	PTS phosphocarrier protein NPr	-1.64515	4.31211	0.000126437	0.00263668
IEU92_RS05685	potC	spermidine/putrescine ABC transporter permease PotC	-1.63907	2.39372	0.00176856	0.0207139
IEU92_RS12985	glnB	nitrogen regulatory protein P-II	-1.63792	3.98524	0.000957042	0.0127855
IEU92_RS00065	dnaK	molecular chaperone DnaK	-1.63471	0.257817	0.0195517	0.119747
IEU92_RS16925	IEU92_RS16925	ABC transporter ATP-binding protein	-1.62603	8.06561	0.00528992	0.0479119
IEU92_RS06505	cysB	HTH-type transcriptional regulator CysB	-1.62231	1.47172	0.0182302	0.114609
IEU92_RS06490	sohB	protease SohB	-1.62104	5.27064	1.29509e-05	0.000376633
IEU92_RS19030	hdfR	HTH-type transcriptional regulator HdfR	-1.62083	5.62508	0.000473561	0.00738859
IEU92_RS13420	IEU92_RS13420	hypothetical protein	-1.61622	2.38834	0.00482208	0.0446199
IEU92_RS03985	moaE	molybdopterin synthase catalytic subunit MoaE	-1.61601	5.44363	8.80825e-05	0.00199201
IEU92_RS04265	deoR	DNA-binding transcriptional repressor DeoR	-1.61384	5.64625	1.31122e-05	0.000378388
IEU92_RS15995	truB	tRNA pseudouridine(55) synthase TruB	-1.61177	7.07653	1.20425e-05	0.000358965
IEU92_RS02170	cyoE	protoheme IX farnesyltransferase	-1.59952	5.6774	1.63131e-05	0.000451329
IEU92_RS11125	IEU92_RS11125		-1.59579	-0.726236	0.15696	0.435717
IEU92_RS05550	yceG	cell division protein YceG	-1.59054	5.81794	1.6364e-05	0.000451329
IEU92_RS08475	mdtK	multidrug efflux MATE transporter MdtK	-1.58662	5.6671	2.53702e-05	0.00067786
IEU92_RS07560	IEU92_RS07560	protein YddY	-1.57977	-0.736264	0.156836	0.435717
IEU92_RS07320	IEU92_RS07320	ABC transporter permease	-1.55671	3.43463	0.00154135	0.0183545
IEU92_RS13325	ssrA		-1.55419	-0.351267	0.0755334	0.289601
IEU92_RS13070	lepA	elongation factor 4	-1.53012	5.03461	7.46204e-05	0.00175276
IEU92_RS05115	rutF	pyrimidine utilization flavin reductase protein F	-1.52654	4.8623	0.000215982	0.00401444
IEU92_RS18360	rfaG	lipopolysaccharide glucosyltransferase I	-1.52256	6.20966	0.0169589	0.11084
IEU92_RS07850	IEU92_RS07850	recombinase family protein	-1.51609	2.17768	0.0194194	0.119278
IEU92_RS10030	IEU92_RS10030		-1.51314	3.47296	0.030378	0.160725
IEU92_RS22095	holD	DNA polymerase III subunit psi	-1.51294	-1.35123	0.410314	0.712177
IEU92_RS01265	IEU92_RS01265	DUF905 domain-containing protein	-1.48926	5.34984	0.000241693	0.00435965
IEU92_RS02180	IEU92_RS02180	cytochrome o ubiquinol oxidase subunit III	-1.48858	4.15814	0.00059567	0.00890381
IEU92_RS05155	IEU92_RS05155	hypothetical protein	-1.48835	5.82139	0.00131507	0.0164865
IEU92_RS06795	IEU92_RS06795	pseudogene	-1.48095	3.91769	0.000918499	0.0123867
IEU92_RS06650	puuD	gamma-glutamyl-gamma-aminobutyrate hydrolase	-1.48018	4.44721	0.000379496	0.00626388
IEU92_RS06555	yciH	stress response translation initiation inhibitor YciH	-1.47511	6.57572	5.91456e-05	0.00142852
IEU92_RS08035	IEU92_RS08035	pseudogene	-1.47329	6.01353	9.47362e-05	0.00209843
IEU92_RS07940	IEU92_RS07940	antitermination protein	-1.47196	6.26799	0.000136663	0.00276888
IEU92_RS21080	miaA	tRNA (adenosine(37)-N6)-dimethylallyltransferase MiaA	-1.46979	4.6042	0.000457583	0.00721286
IEU92_RS07380	IEU92_RS07380	glutathione S-transferase family protein	-1.46314	5.48637	5.85686e-05	0.00142262
IEU92_RS03740	tolQ	Tol-Pal system protein TolQ	-1.45793	3.79778	0.00103516	0.0136163
IEU92_RS09640	flhC	flagellar transcriptional regulator FlhC	-1.457	5.77058	0.000243135	0.00436724
IEU92_RS04130	IEU92_RS04130	protein YliM	-1.45237	2.29932	0.00955481	0.0739979
IEU92_RS08075	IEU92_RS08075	DUF1161 domain-containing protein	-1.45161	5.70806	0.000129732	0.00267925
IEU92_RS07595	IEU92_RS07595	protein YneP	-1.44823	-0.420343	0.105147	0.350981
IEU92_RS06880	IEU92_RS06880	superinfection exclusion protein B	-1.44797	2.50342	0.00484708	0.0446579
IEU92_RS18300	rfaD	ADP-glyceromanno-heptose 6-epimerase	-1.44453	0.883816	0.178299	0.471
IEU92_RS04805	rlmKL	bifunctional 23S rRNA (guanine(2069)-N(7))-methyltransferase RlmK/23S rRNA (guanine(2445)-N(2))-methyltransferase RlmL	-1.42539	7.67312	0.000965373	0.0128566
IEU92_RS03000	fepC	iron-enterobactin ABC transporter ATP-binding protein	-1.42499	4.46908	0.00116084	0.0149476
IEU92_RS09480	ruvB	Holliday junction branch migration DNA helicase RuvB	-1.42351	1.73873	0.139314	0.410488
IEU92_RS10450	wcaE	colanic acid biosynthesis glycosyltransferase WcaE	-1.42196	2.42731	0.00711528	0.0598776
IEU92_RS10195	IEU92_RS10195	DUF496 family protein	-1.42007	4.95719	0.000458924	0.00721286
IEU92_RS10495	asmA	outer membrane assembly protein AsmA	-1.41988	5.76741	0.000354655	0.00593636
IEU92_RS19420	fre	NAD(P)H-flavin reductase	-1.41699	5.96753	0.00023666	0.0043236
IEU92_RS14725	ubiI	FAD-dependent 2-octaprenylphenol hydroxylase	-1.41607	5.93424	0.000145006	0.00288326
IEU92_RS05695	potA	spermidine/putrescine ABC transporter ATP-binding protein PotA	-1.41572	5.63317	0.000114894	0.00241956
IEU92_RS02835	IEU92_RS02835	hypothetical protein	-1.41094	6.13923	0.000143227	0.00286119
IEU92_RS08560	sufS	cysteine desulfurase SufS	-1.40407	6.06745	0.00121609	0.0154726
IEU92_RS06300	galU	UTP--glucose-1-phosphate uridylyltransferase GalU	-1.40267	2.24072	0.291325	0.60136
IEU92_RS00780	IEU92_RS00780	protein YadW	-1.40065	-1.40622	0.41861	0.718121
IEU92_RS04360	rlmC	23S rRNA (uracil(747)-C(5))-methyltransferase RlmC	-1.39715	6.28427	0.000142233	0.00285468
IEU92_RS08355	anmK	anhydro-N-acetylmuramic acid kinase	-1.39403	5.30588	0.000165563	0.00323189
IEU92_RS16355	argR	transcriptional regulator ArgR	-1.39178	5.30975	0.000135438	0.00275712
IEU92_RS02175	IEU92_RS02175	cytochrome o ubiquinol oxidase subunit IV	-1.3832	5.25148	0.000157958	0.00311185
IEU92_RS07045	paaZ	phenylacetic acid degradation bifunctional protein PaaZ	-1.37969	5.47926	0.000222321	0.00409665
IEU92_RS06095	dhaK	dihydroxyacetone kinase subunit DhaK	-1.37783	6.85924	0.00153514	0.0183545
IEU92_RS05755	IEU92_RS05755	hypothetical protein	-1.36927	-1.41915	0.410899	0.712615
IEU92_RS04745	ssuA	aliphatic sulfonate ABC transporter substrate-binding protein SsuA	-1.36771	4.6095	0.000788924	0.0110942
IEU92_RS07800	ydeI	YdeI family stress tolerance OB fold protein	-1.36598	0.447675	0.0388479	0.190891
IEU92_RS09135	dgcP	diguanylate cyclase DgcP	-1.36573	6.4597	0.0020184	0.0226766
IEU92_RS04505	trxB	thioredoxin-disulfide reductase	-1.36473	2.45422	0.0284603	0.154597
IEU92_RS14505	IEU92_RS14505		-1.36251	5.38188	0.000231264	0.00424314
IEU92_RS08990	IEU92_RS08990	NAD(P)H nitroreductase	-1.36234	5.43555	0.000187717	0.00356662
IEU92_RS20430	zur	zinc uptake transcriptional repressor Zur	-1.36017	6.99387	0.000272639	0.00485638
IEU92_RS07435	narI	respiratory nitrate reductase subunit gamma	-1.34027	4.59215	0.00230258	0.0247325
IEU92_RS09995	hprS	two-component system sensor histidine kinase HprS	-1.33657	5.19115	0.000499568	0.00765467
IEU92_RS05635	mfd	transcription-repair coupling factor	-1.33657	7.32357	0.000564686	0.00850011
IEU92_RS18385	rpmG	50S ribosomal protein L33	-1.33601	-0.881494	0.231432	0.539168
IEU92_RS14965	hemW	radical SAM family heme chaperone HemW	-1.33331	6.423	0.000162309	0.00318288
IEU92_RS09010	IEU92_RS09010	MFS transporter	-1.32798	7.3381	0.000854903	0.0118186
IEU92_RS05900	IEU92_RS05900	two-component-system connector protein YcgZ	-1.32583	2.6778	0.00681014	0.0576502
IEU92_RS02750	IEU92_RS02750	recombinase family protein	-1.32267	3.98556	0.0024169	0.0257662
IEU92_RS08320	nth	endonuclease III	-1.32079	4.3924	0.00217464	0.0238987
IEU92_RS02185	cyoB	cytochrome o ubiquinol oxidase subunit I	-1.32078	6.51522	0.000531613	0.00808771
IEU92_RS05985	IEU92_RS05985	inhibitor of g-type lysozyme	-1.31481	7.15635	0.000600389	0.00891202
IEU92_RS05690	potB	spermidine/putrescine ABC transporter permease PotB	-1.30862	4.87213	0.0060994	0.0529978
IEU92_RS08925	IEU92_RS08925	TVP38/TMEM64 family protein	-1.30563	4.5821	0.00388999	0.0377948
IEU92_RS01175	yafN	type I toxin-antitoxin system antitoxin YafN	-1.30126	0.13752	0.311328	0.617975
IEU92_RS08360	slyB	outer membrane lipoprotein SlyB	-1.30087	5.20974	0.000804925	0.0112453
IEU92_RS07170	azoR	FMN-dependent NADH-azoreductase	-1.29737	6.41884	0.000702751	0.0102186
IEU92_RS06925	trkG	Trk system potassium transporter TrkG	-1.29475	4.89934	0.00108244	0.0140651
IEU92_RS05275	csgD	transcriptional regulator CsgD	-1.29214	2.84925	0.0224424	0.130805
IEU92_RS10740	apbC	iron-sulfur cluster carrier protein ApbC	-1.28751	6.03963	0.00221567	0.0240405
IEU92_RS20510	soxS	superoxide response transcriptional regulator SoxS	-1.28532	4.40984	0.00565491	0.0499478
IEU92_RS06515	IEU92_RS06515	hypothetical protein	-1.28312	3.3425	0.011623	0.0850826
IEU92_RS20400	ubiA	4-hydroxybenzoate octaprenyltransferase	-1.28261	-0.920538	0.252578	0.568051
IEU92_RS05765	IEU92_RS05765	phage integrase Arm DNA-binding domain-containing protein	-1.28068	6.60716	0.0017858	0.0208019
IEU92_RS07605	IEU92_RS07605	sulfatase-like hydrolase/transferase	-1.27812	4.20842	0.00296234	0.0305156
IEU92_RS05950	IEU92_RS05950	hypothetical protein	-1.26984	4.58073	0.00179796	0.0208866
IEU92_RS09250	IEU92_RS09250	cyclic diguanylate phosphodiesterase	-1.26804	6.79368	0.00136854	0.016909
IEU92_RS12875	iscR	Fe-S cluster assembly transcriptional regulator IscR	-1.26682	3.84468	0.00648142	0.0555272
IEU92_RS07510	bdm	biofilm-dependent modulation protein	-1.26601	4.72479	0.00125097	0.0157931
IEU92_RS20515	soxR	redox-sensitive transcriptional activator SoxR	-1.26338	5.90406	0.000498506	0.00765467
IEU92_RS09165	leuE	leucine efflux protein LeuE	-1.26056	6.5735	0.00110761	0.0143486
IEU92_RS07635	IEU92_RS07635	type 1 fimbrial protein	-1.25032	4.59149	0.0035693	0.0354855
IEU92_RS06735	IEU92_RS06735	Gfo/Idh/MocA family oxidoreductase	-1.24818	5.00009	0.0020081	0.0226508
IEU92_RS09970	dcm	DNA-cytosine methyltransferase	-1.24755	5.86694	0.00072948	0.0105001
IEU92_RS09145	yoaJ	protein YoaJ	-1.244	5.96469	0.00101387	0.0133775
IEU92_RS07745	IEU92_RS07745	LysR family transcriptional regulator	-1.24001	4.56688	0.00376387	0.0367364
IEU92_RS08795	IEU92_RS08795	YniB family protein	-1.23606	5.85947	0.00219118	0.0240187
IEU92_RS16615	arfA	alternative ribosome-rescue factor ArfA	-1.23456	6.22905	0.000456259	0.00721286
IEU92_RS09120	nimT	2-nitroimidazole transporter	-1.2341	6.24706	0.000527119	0.00804797
IEU92_RS06540	lapA	lipopolysaccharide assembly protein LapA	-1.23212	4.94861	0.00926748	0.0726418
IEU92_RS16130	mlaD	outer membrane lipid asymmetry maintenance protein MlaD	-1.23146	6.36808	0.0487822	0.220853
IEU92_RS07830	IEU92_RS07830	mannitol dehydrogenase family protein	-1.22981	5.48717	0.00190214	0.0218007
IEU92_RS09555	cutC	copper homeostasis protein CutC	-1.21943	2.69632	0.0135602	0.0945956
IEU92_RS09325	htpX	protease HtpX	-1.21696	4.99681	0.00407389	0.0391368
IEU92_RS03010	fepD	Fe(3+)-siderophore ABC transporter permease	-1.21616	2.41749	0.0296693	0.158403
IEU92_RS05740	rluE	23S rRNA pseudouridine(2457) synthase RluE	-1.2153	7.29271	0.00184895	0.0213388
IEU92_RS09185	yeaW	carnitine monooxygenase subunit YeaW	-1.21521	5.70627	0.00085702	0.0118186
IEU92_RS04950	IEU92_RS04950	hydrogenase expression/formation protein	-1.21361	5.35972	0.00195275	0.0221531
IEU92_RS08275	blr	division septum protein Blr	-1.21299	4.53411	0.00285345	0.0297525
IEU92_RS19795	IEU92_RS19795	YiiQ family protein	-1.21104	6.93998	0.00128644	0.0161751
IEU92_RS05760	lit	cell death peptidase Lit	-1.20486	3.39945	0.0098022	0.0748293
IEU92_RS13375	rnlB	type II toxin-antitoxin system antitoxin RnlB	-1.2048	3.79544	0.194181	0.494122
IEU92_RS09650	uspC	universal stress protein UspC	-1.20238	5.51948	0.00139767	0.0172191
IEU92_RS12860	iscA	iron-sulfur cluster assembly protein IscA	-1.1986	2.62986	0.0697651	0.275643
IEU92_RS08800	hxpB	hexitol phosphatase HxpB	-1.19835	4.58102	0.00545611	0.0490018
IEU92_RS10870	yohP	protein YohP	-1.19498	0.61476	0.0530337	0.232294
IEU92_RS08170	IEU92_RS08170	DUF1471 domain-containing protein	-1.19498	3.85258	0.00756796	0.0622319
IEU92_RS09745	uvrY	UvrY/SirA/GacA family response regulator transcription factor	-1.19277	4.71039	0.00302771	0.0310395
IEU92_RS08285	IEU92_RS08285	DUF2569 domain-containing protein	-1.19144	6.4571	0.00143795	0.0174143
IEU92_RS05775	IEU92_RS05775	hypothetical protein	-1.18995	4.89372	0.00185186	0.0213388
IEU92_RS08975	IEU92_RS08975	DUF1266 domain-containing protein	-1.18768	5.4234	0.00212978	0.0235876
IEU92_RS08015	dicB	cell division inhibition protein DicB	-1.18459	1.64828	0.0199199	0.120962
IEU92_RS09285	rlmA	23S rRNA (guanine(745)-N(1))-methyltransferase	-1.18445	5.02891	0.00406926	0.0391368
IEU92_RS02785	rusA	crossover junction endodeoxyribonuclease RusA	-1.18422	5.63804	0.00125028	0.0157931
IEU92_RS03020	fepB	Fe2+-enterobactin ABC transporter substrate-binding protein	-1.18135	3.71965	0.00840821	0.0676933
IEU92_RS07775	marB	multiple antibiotic resistance protein MarB	-1.17651	-0.296912	0.139326	0.410488
IEU92_RS15330	cpdA	3',5'-cyclic-AMP phosphodiesterase	-1.17338	6.51519	0.00115439	0.0149095
IEU92_RS07015	IEU92_RS07015	YdbH family protein	-1.17276	7.30242	0.00444384	0.0422162
IEU92_RS06370	IEU92_RS06370	YciY family protein	-1.17239	4.14416	0.0109435	0.0812062
IEU92_RS08530	IEU92_RS08530	ferredoxin-like protein	-1.17185	3.56167	0.00793481	0.0647353
IEU92_RS07105	paaX	phenylacetic acid degradation operon negative regulatory protein PaaX	-1.1714	4.91712	0.0039806	0.0384132
IEU92_RS11540	IEU92_RS11540	M28 family peptidase	-1.16726	4.1979	0.0116991	0.0854933
IEU92_RS10015	msrQ	protein-methionine-sulfoxide reductase heme-binding subunit MsrQ	-1.16503	6.4509	0.000950761	0.0127815
IEU92_RS08490	IEU92_RS08490		-1.16463	1.19365	0.0255719	0.143465
IEU92_RS03865	modE	molybdenum-dependent transcriptional regulator	-1.16091	7.38882	0.00918022	0.0724086
IEU92_RS09140	IEU92_RS09140	YoaK family small membrane protein	-1.16028	2.14725	0.0359936	0.181027
IEU92_RS09385	yobA	CopC domain-containing protein YobA	-1.16006	3.5427	0.00989537	0.0754059
IEU92_RS08820	cedA	cell division activator CedA	-1.15685	5.7258	0.00135941	0.0168448
IEU92_RS07235	rimL	50S ribosomal protein L7/L12-serine acetyltransferase	-1.15215	4.1524	0.00937469	0.0731037
IEU92_RS21590	IEU92_RS21590	MFS transporter	-1.15212	3.67134	0.0260766	0.145913
IEU92_RS08510	IEU92_RS08510	thiosulfate reductase cytochrome B subunit	-1.15138	5.50486	0.00555599	0.0496627
IEU92_RS05270	csgE	curli production assembly/transport protein CsgE	-1.14914	3.41508	0.0233806	0.134595
IEU92_RS04895	hspQ	heat shock protein HspQ	-1.14796	6.49707	0.00217148	0.0238987
IEU92_RS08720	btuC	vitamin B12 ABC transporter permease BtuC	-1.14757	4.24841	0.00595329	0.0520456
IEU92_RS09475	znuB	zinc ABC transporter permease subunit ZnuB	-1.14672	3.20169	0.0453744	0.209251
IEU92_RS19230	hemX	uroporphyrinogen-III C-methyltransferase	-1.14536	7.22442	0.0019582	0.0221531
IEU92_RS07670	lsrK	autoinducer-2 kinase	-1.14485	4.89955	0.00293645	0.030452
IEU92_RS09340	msrC	L-methionine (R)-S-oxide reductase	-1.14315	4.92255	0.00776325	0.0635784
IEU92_RS08580	sufA	Fe-S cluster assembly scaffold SufA	-1.13819	2.9958	0.0173473	0.112033
IEU92_RS10900	IEU92_RS10900	DUF2542 family protein	-1.13655	4.76578	0.0037069	0.0362631
IEU92_RS04160	ldtB	L,D-transpeptidase	-1.1354	5.99593	0.00282383	0.0295156
IEU92_RS08240	uidR	DNA-binding transcriptional regulator UidR	-1.13316	5.01105	0.0050081	0.045616
IEU92_RS06190	chaA	sodium-potassium/proton antiporter ChaA	-1.13135	7.60975	0.00569576	0.0501517
IEU92_RS08070	IEU92_RS08070	YnfC family lipoprotein	-1.13079	6.29666	0.00188367	0.021647
IEU92_RS20845	ghoS	type V toxin-antitoxin system endoribonuclease antitoxin GhoS	-1.12995	1.03463	0.371401	0.675059
IEU92_RS04955	appC	cytochrome bd-II oxidase subunit 1	-1.12461	7.32687	0.011492	0.0845239
IEU92_RS01970	aroL	shikimate kinase AroL	-1.12443	6.16736	0.00227028	0.0245087
IEU92_RS05195	pgaB	poly-beta-1,6-N-acetyl-D-glucosamine N-deacetylase PgaB	-1.12374	6.94536	0.00294855	0.030452
IEU92_RS10955	lysP	lysine-specific permease	-1.12256	6.58004	0.00358887	0.0355973
IEU92_RS06440	trpCF	bifunctional indole-3-glycerol-phosphate synthase TrpC/phosphoribosylanthranilate isomerase TrpF	-1.12214	5.94619	0.00183437	0.0212518
IEU92_RS09575	flhe	flagellar protein FlhE	-1.1211	5.24441	0.00484488	0.0446579
IEU92_RS06810	pgrR	DNA-binding transcriptional regulator PgrR	-1.12103	6.63116	0.00691755	0.0584437
IEU92_RS07470	yddG	aromatic amino acid efflux DMT transporter YddG	-1.11885	6.24636	0.00220479	0.0240226
IEU92_RS08255	malX	PTS maltose transporter subunit IICB	-1.11856	6.09237	0.00979486	0.0748293
IEU92_RS16155	kdsC	3-deoxy-manno-octulosonate-8-phosphatase KdsC	-1.11379	4.18364	0.0202078	0.12219
IEU92_RS06770	IEU92_RS06770	TIGR01620 family protein	-1.11272	6.47772	0.00369148	0.0361952
IEU92_RS08965	IEU92_RS08965	YnjH family protein	-1.11266	3.15625	0.027305	0.150812
IEU92_RS02190	cyoA	cytochrome o ubiquinol oxidase subunit II	-1.11013	6.30764	0.00150986	0.0181311
IEU92_RS07295	hicB	type II toxin-antitoxin system antitoxin HicB	-1.10824	2.68297	0.0254774	0.143122
IEU92_RS07905	IEU92_RS07905	DUF2514 domain-containing protein	-1.10761	2.67243	0.0224893	0.130805
IEU92_RS06815	mppA	murein tripeptide ABC transporter substrate-binding protein MppA	-1.10711	7.05988	0.00417758	0.0399533
IEU92_RS15670	IEU92_RS15670	phage holin family protein	-1.1065	4.84006	0.00485863	0.0446681
IEU92_RS07545	ddpX	D-alanyl-D-alanine dipeptidase	-1.10581	5.52694	0.00223932	0.0242356
IEU92_RS08150	mdtJ	multidrug/spermidine efflux SMR transporter subunit MdtJ	-1.10569	3.89246	0.011391	0.0839597
IEU92_RS08405	nemA	N-ethylmaleimide reductase	-1.10485	5.82266	0.00469867	0.043667
IEU92_RS05400	rimJ	ribosomal protein S5-alanine N-acetyltransferase	-1.10367	6.16691	0.00451386	0.0425713
IEU92_RS05175	efeB	deferrochelatase/peroxidase EfeB	-1.10056	5.62798	0.0107471	0.0803214
IEU92_RS03750	tolA	cell envelope integrity protein TolA	-1.09655	3.51617	0.0801494	0.300173
IEU92_RS05215	IEU92_RS05215	pseudogene	-1.09534	5.44497	0.00542904	0.0488614
IEU92_RS08575	sufB	Fe-S cluster assembly protein SufB	-1.09522	5.26638	0.00472015	0.0437714
IEU92_RS09035	IEU92_RS09035	NAD(P)-dependent alcohol dehydrogenase	-1.0941	6.38158	0.0022084	0.0240226
IEU92_RS07055	paaB	1,2-phenylacetyl-CoA epoxidase subunit B	-1.09372	-0.00279999	0.42295	0.721513
IEU92_RS00985	rcsF	Rcs stress response system protein RcsF	-1.09348	7.23079	0.00655478	0.0558201
IEU92_RS21625	IEU92_RS21625	pseudogene	-1.08825	4.91548	0.00412151	0.0395055
IEU92_RS12180	IEU92_RS12180	putative DNA-binding transcriptional regulator	-1.08804	5.72734	0.00556455	0.0496627
IEU92_RS00570	aceE	pyruvate dehydrogenase (acetyl-transferring), homodimeric type	-1.08607	3.69226	0.150674	0.428481
IEU92_RS09260	manX	PTS mannose transporter subunit IIAB	-1.08498	6.10444	0.00904109	0.0717081
IEU92_RS17140	mrcA	peptidoglycan glycosyltransferase/peptidoglycan DD-transpeptidase MrcA	-1.08434	8.10487	0.0582839	0.247677
IEU92_RS22085	IEU92_RS22085		-1.08136	2.86623	0.0368895	0.184232
IEU92_RS05885	IEU92_RS05885	DUF1398 domain-containing protein	-1.07764	5.21573	0.00570145	0.0501517
IEU92_RS04930	hyaB	Ni/Fe-hydrogenase large subunit	-1.07606	7.64935	0.0121737	0.08791
IEU92_RS04415	ltaE	low-specificity L-threonine aldolase	-1.076	6.83457	0.00463529	0.0432661
IEU92_RS07150	IEU92_RS07150	CDP-alcohol phosphatidyltransferase family protein	-1.07506	2.83893	0.0318301	0.165951
IEU92_RS07030	feaR	transcriptional regulator FeaR	-1.07437	6.00627	0.00895319	0.0713671
IEU92_RS06195	chaB	putative cation transport regulator ChaB	-1.07436	3.83668	0.0498017	0.224108
IEU92_RS07805	IEU92_RS07805	2-oxo-tetronate isomerase	-1.07304	4.75034	0.00562481	0.0499478
IEU92_RS09350	yebT	lipid-binding membrane homeostasis protein YebT	-1.07209	6.43656	0.00212471	0.0235876
IEU92_RS03745	tolR	colicin uptake protein TolR	-1.06945	5.07346	0.00565281	0.0499478
IEU92_RS00085	nhaA	Na+/H+ antiporter NhaA	-1.0694	5.1526	0.0036431	0.0359682
IEU92_RS06085	dhaM	dihydroxyacetone kinase subunit DhaM	-1.06369	6.33685	0.00220716	0.0240226
IEU92_RS09380	copD	copper homeostasis membrane protein CopD	-1.06238	4.7852	0.0109605	0.0812062
IEU92_RS07200	IEU92_RS07200	periplasmic protein	-1.06187	5.73085	0.00390639	0.0378681
IEU92_RS13525	IEU92_RS13525	YqaE/Pmp3 family membrane protein	-1.06162	4.56863	0.01893	0.116977
IEU92_RS10310	ugd	UDP-glucose 6-dehydrogenase	-1.05985	6.98517	0.0087124	0.0697481
IEU92_RS07280	rlhA	23S rRNA 5-hydroxycytidine C2501 synthase	-1.05652	7.33028	0.00808245	0.0658143
IEU92_RS06400	IEU92_RS06400	UPF0259 family protein	-1.0565	3.31131	0.0196666	0.120055
IEU92_RS11900	fadL	long-chain fatty acid transporter FadL	-1.05625	7.34399	0.00446356	0.0422162
IEU92_RS05015	cspH	cold shock-like protein CspH	-1.05597	3.57815	0.0180579	0.113861
IEU92_RS07985	IEU92_RS07985	hypothetical protein	-1.05394	4.29192	0.0133176	0.0934855
IEU92_RS10115	cobU	bifunctional adenosylcobinamide kinase/adenosylcobinamide-phosphate guanylyltransferase	-1.05323	4.7445	0.017606	0.113012
IEU92_RS07935	IEU92_RS07935	hypothetical protein	-1.05308	1.22493	0.109877	0.358293
IEU92_RS08885	astE	succinylglutamate desuccinylase	-1.05293	1.83983	0.118933	0.374677
IEU92_RS01950	psiF	phosphate starvation-inducible protein PsiF	-1.0479	6.30727	0.0050151	0.045616
IEU92_RS11005	IEU92_RS11005	pseudouridine kinase	-1.04714	5.70146	0.0137389	0.094885
IEU92_RS10095	IEU92_RS10095		-1.04344	3.34387	0.0203489	0.122523
IEU92_RS10290	hisA	1-(5-phosphoribosyl)-5-[(5- phosphoribosylamino)methylideneamino]imidazole-4- carboxamide isomerase	-1.03872	5.4983	0.024787	0.141323
IEU92_RS04200	moeA	molybdopterin molybdotransferase MoeA	-1.03612	6.14464	0.0461468	0.212036
IEU92_RS08670	fadK	medium-chain fatty-acid--CoA ligase	-1.03573	5.72257	0.00976738	0.0748293
IEU92_RS14310	IEU92_RS14310	prepilin-type N-terminal cleavage/methylation domain-containing protein	-1.03467	3.67481	0.0205579	0.123088
IEU92_RS05980	IEU92_RS05980	YcgJ family protein	-1.03316	6.81206	0.0191156	0.117751
IEU92_RS14225	rlmM	23S rRNA (cytidine(2498)-2'-O)-methyltransferase RlmM	-1.02967	6.59606	0.00490896	0.0449586
IEU92_RS07145	IEU92_RS07145	DUF2773 domain-containing bactofilin	-1.02854	6.21471	0.00354639	0.0353399
IEU92_RS11935	IEU92_RS11935	glycosyltransferase family 2 protein	-1.02603	9.00546	0.10938	0.357766
IEU92_RS07690	lsrD	autoinducer 2 ABC transporter permease LsrD	-1.0237	6.3449	0.00594951	0.0520456
IEU92_RS09965	vsr	VSPR family DNA mismatch endonuclease	-1.02369	5.1816	0.0062534	0.0538978
IEU92_RS08230	uidB	glucuronide transporter	-1.01964	6.0353	0.0133445	0.0935206
IEU92_RS07425	nhoA	N-hydroxyarylamine O-acetyltransferase	-1.01717	5.67332	0.0107039	0.080139
IEU92_RS09660	otsB	trehalose-phosphatase	-1.01654	4.35246	0.0275597	0.151632
IEU92_RS04105	glnQ	glutamine ABC transporter ATP-binding protein GlnQ	-1.01625	7.44136	0.0130385	0.0922844
IEU92_RS13685	recA	recombinase RecA	-1.01618	4.5266	0.0135917	0.0945956
IEU92_RS06200	chaC	glutathione-specific gamma-glutamylcyclotransferase	-1.01528	6.28329	0.00599784	0.0523281
IEU92_RS08390	IEU92_RS08390	aldo/keto reductase family oxidoreductase	-1.01524	4.32647	0.0211198	0.125188
IEU92_RS12720	ppk1	polyphosphate kinase 1	-1.01314	3.76522	0.0615298	0.256624
IEU92_RS10490	IEU92_RS10490	TerC family protein	-1.01054	7.6064	0.0143994	0.0978653
IEU92_RS13470	IEU92_RS13470	pseudogene	-1.01048	3.6025	0.0245244	0.140163
IEU92_RS03925	IEU92_RS03925	kinase inhibitor	-1.01037	6.17666	0.00491127	0.0449586
IEU92_RS08155	tqsA	AI-2 transporter TqsA	-1.00992	5.35187	0.00666707	0.0566635
IEU92_RS05430	flgA	flagellar basal body P-ring formation protein FlgA	-1.00909	5.08225	0.0186442	0.11568
IEU92_RS09605	cheR	protein-glutamate O-methyltransferase CheR	-1.00803	5.25571	0.00927776	0.0726418
IEU92_RS09030	IEU92_RS09030	ketose-bisphosphate aldolase	-1.00471	2.85691	0.0551359	0.237607
IEU92_RS08985	selD	selenide,water dikinase SelD	-1.00357	4.77441	0.0099548	0.0756873
IEU92_RS10025	IEU92_RS10025	cytochrome b	-1.00282	7.16107	0.00876538	0.0700411
IEU92_RS03880	modB	molybdate ABC transporter permease subunit	-1.00054	5.24195	0.020458	0.122834
IEU92_RS06485	IEU92_RS06485	YciK family oxidoreductase	-0.997656	4.40098	0.0296251	0.158403
IEU92_RS08410	gloA	lactoylglutathione lyase	-0.995537	4.53531	0.0129987	0.0921553
IEU92_RS04590	IEU92_RS04590	YcaO-like family protein	-0.994794	8.28743	0.0992724	0.340056
IEU92_RS09610	tap	methyl-accepting chemotaxis protein IV	-0.991366	5.84038	0.0149619	0.100917
IEU92_RS05580	hinT	purine nucleoside phosphoramidase	-0.991064	4.47514	0.0156576	0.104916
IEU92_RS09245	sdaA	L-serine ammonia-lyase	-0.99098	6.87468	0.0162068	0.107584
IEU92_RS03175	cspE	transcription antiterminator/RNA stability regulator CspE	-0.990648	3.17705	0.0296825	0.158403
IEU92_RS05830	IEU92_RS05830	YmfQ family protein	-0.989763	6.70078	0.0573694	0.245009
IEU92_RS08605	rprA		-0.989186	3.52628	0.0281237	0.153835
IEU92_RS14295	recB	exodeoxyribonuclease V subunit beta	-0.986974	5.18285	0.0352919	0.178548
IEU92_RS07795	dgcZ	diguanylate cyclase DgcZ	-0.986517	5.27689	0.0163976	0.108351
IEU92_RS19855	hslV	ATP-dependent protease subunit HslV	-0.983495	6.5633	0.0125738	0.0898632
IEU92_RS10905	preT	NAD-dependent dihydropyrimidine dehydrogenase subunit PreT	-0.98336	6.45267	0.0053851	0.0486709
IEU92_RS11710	rpnB	recombination-promoting nuclease RpnB	-0.982751	7.06144	0.00896471	0.0713671
IEU92_RS07180	IEU92_RS07180	YdcF family protein	-0.981988	5.95607	0.0167047	0.109866
IEU92_RS01100	IEU92_RS01100	pseudogene	-0.977968	5.53379	0.00617335	0.0534232
IEU92_RS01235	IEU92_RS01235		-0.976169	-1.59119	0.646928	0.872763
IEU92_RS07215	IEU92_RS07215	LysR family transcriptional regulator	-0.97556	4.462	0.0167952	0.110291
IEU92_RS05705	roxA	[50S ribosomal protein L16]-arginine 3-hydroxylase	-0.974031	3.69071	0.0262203	0.145953
IEU92_RS06685	pspB	envelope stress response membrane protein PspB	-0.973265	5.2778	0.00846859	0.0680512
IEU92_RS14460	ygeH	HilA family transcriptional regulator YgeH	-0.97268	5.24202	0.00728453	0.0603514
IEU92_RS06520	IEU92_RS06520	hypothetical protein	-0.970232	4.68702	0.0141095	0.0965087
IEU92_RS06625	sapA	peptide ABC transporter substrate-binding protein SapA	-0.966928	5.85424	0.00753846	0.0622141
IEU92_RS02205	bolA	transcriptional regulator BolA	-0.964336	6.90801	0.0108361	0.0807041
IEU92_RS03645	IEU92_RS03645	type 1 fimbrial protein	-0.96189	7.1935	0.0105007	0.0790833
IEU92_RS10300	IEU92_RS10300	bifunctional phosphoribosyl-AMP cyclohydrolase/phosphoribosyl-ATP diphosphatase HisIE	-0.957982	4.7295	0.0185624	0.115499
IEU92_RS19850	hslU	HslU--HslV peptidase ATPase subunit	-0.95727	7.30422	0.0126073	0.0898632
IEU92_RS04760	IEU92_RS04760	molecular chaperone	-0.955722	6.77213	0.00938998	0.0731037
IEU92_RS00885	bamA	outer membrane protein assembly factor BamA	-0.953706	-1.48807	1	1
IEU92_RS05075	cbpM	chaperone modulator CbpM	-0.951851	3.90614	0.0265552	0.147433
IEU92_RS06285	IEU92_RS06285	YchJ family protein	-0.949083	4.96618	0.0118242	0.08626
IEU92_RS06375	kch	voltage-gated potassium channel protein	-0.948797	5.08288	0.00959328	0.0740276
IEU92_RS09125	IEU92_RS09125	DUF488 domain-containing protein	-0.947629	2.89673	0.0770458	0.293034
IEU92_RS04970	appA	bifunctional acid phosphatase/4-phytase	-0.946659	6.79061	0.0139526	0.0959558
IEU92_RS01135	IEU92_RS01135	murein L,D-transpeptidase	-0.946294	6.74701	0.00937786	0.0731037
IEU92_RS04375	artQ	arginine ABC transporter permease ArtQ	-0.944941	5.90851	0.0154713	0.103993
IEU92_RS09990	hchA	protein deglycase HchA	-0.944451	6.11163	0.01575	0.105205
IEU92_RS10035	mtfA	DgsA anti-repressor MtfA	-0.938935	7.08162	0.0249827	0.14191
IEU92_RS09655	otsA	alpha,alpha-trehalose-phosphate synthase	-0.937311	6.53069	0.0126823	0.0902111
IEU92_RS06760	IEU92_RS06760	LacI family DNA-binding transcriptional regulator	-0.934886	5.46859	0.0143204	0.0976393
IEU92_RS11950	IEU92_RS11950	pseudogene	-0.934147	7.93382	0.0954999	0.334915
IEU92_RS12025	emrY	multidrug efflux MFS transporter permease subunit EmrY	-0.932847	4.43563	0.0234802	0.134917
IEU92_RS04880	mgsA	methylglyoxal synthase	-0.930226	6.79103	0.0173488	0.112033
IEU92_RS05140	rutA	pyrimidine utilization protein A	-0.929234	7.47406	0.0211279	0.125188
IEU92_RS14020	queD	6-carboxytetrahydropterin synthase QueD	-0.928446	5.80041	0.00922582	0.0726342
IEU92_RS04215	gsiB	glutathione ABC transporter substrate-binding protein GsiB	-0.92799	7.32831	0.0155258	0.104196
IEU92_RS08830	chbG	chitin disaccharide deacetylase	-0.927867	4.64863	0.0185319	0.115499
IEU92_RS03365	ubiF	2-octaprenyl-3-methyl-6-methoxy-1,4-benzoquinol hydroxylase	-0.924996	1.22894	0.0675772	0.270752
IEU92_RS08870	cho	excinuclease Cho	-0.923621	6.66732	0.0169826	0.11084
IEU92_RS12895	csiE	stationary phase inducible protein CsiE	-0.922122	6.96071	0.0250825	0.14191
IEU92_RS07325	patD	aminobutyraldehyde dehydrogenase	-0.921437	7.01848	0.0179816	0.113656
IEU92_RS09985	ompC	pseudogene	-0.919824	7.2981	0.0233928	0.134595
IEU92_RS07675	lsrR	transcriptional regulator LsrR	-0.91655	4.19057	0.0861219	0.313084
IEU92_RS08505	IEU92_RS08505	hypothetical protein	-0.91649	6.62619	0.0178595	0.113656
IEU92_RS14185	xni	flap endonuclease Xni	-0.915362	6.35114	0.00941839	0.0731037
IEU92_RS05090	agp	bifunctional glucose-1-phosphatase/inositol phosphatase	-0.914521	6.56427	0.0113175	0.0835622
IEU92_RS17280	glpE	thiosulfate sulfurtransferase GlpE	-0.912195	4.1294	0.0312505	0.164324
IEU92_RS06000	IEU92_RS06000	YcgN family cysteine cluster protein	-0.911961	6.83455	0.0160009	0.106548
IEU92_RS07210	trg	methyl-accepting chemotaxis protein Trg	-0.909008	6.95144	0.0179364	0.113656
IEU92_RS06710	IEU92_RS06710	carbohydrate ABC transporter substrate-binding protein	-0.908747	6.10568	0.0121167	0.0876464
IEU92_RS02770	ybcN	DNA base-flipping protein YbcN	-0.908641	6.00842	0.0177931	0.113531
IEU92_RS07910	IEU92_RS07910	lysozyme	-0.908322	2.58205	0.0539488	0.23506
IEU92_RS10470	wcaA	colanic acid biosynthesis glycosyltransferase WcaA	-0.905905	5.55802	0.0496236	0.223682
IEU92_RS14305	recC	exodeoxyribonuclease V subunit gamma	-0.90364	5.14103	0.0609413	0.255304
IEU92_RS08625	ydiB	quinate/shikimate dehydrogenase	-0.9006	5.96694	0.0126124	0.0898632
IEU92_RS11520	IEU92_RS11520	GNAT family N-acetyltransferase	-0.900288	6.22949	0.0181191	0.114078
IEU92_RS05665	cobB	NAD-dependent protein deacylase	-0.899344	4.90514	0.0196863	0.120055
IEU92_RS08280	ydgT	transcription modulator YdgT	-0.897546	5.19855	0.0139912	0.096007
IEU92_RS20410	dgkA	diacylglycerol kinase	-0.897344	5.34908	0.0141496	0.0966284
IEU92_RS12045	yfdE	CoA:oxalate CoA-transferase	-0.89718	5.19245	0.0131962	0.0930918
IEU92_RS09235	pabB	aminodeoxychorismate synthase component 1	-0.897092	6.34499	0.010443	0.0788762
IEU92_RS18860	pstS	phosphate ABC transporter substrate-binding protein PstS	-0.89627	4.98023	0.0691343	0.274419
IEU92_RS10720	IEU92_RS10720	fimbrial biogenesis outer membrane usher protein	-0.895497	8.1159	0.117236	0.371521
IEU92_RS08600	ydiK	AI-2E family transporter YdiK	-0.893722	5.52006	0.0201896	0.12219
IEU92_RS09080	yeaG	protein kinase YeaG	-0.891872	5.72971	0.022754	0.131807
IEU92_RS06765	IEU92_RS06765	YcjX family protein	-0.891394	6.30052	0.0228115	0.131961
IEU92_RS09525	IEU92_RS09525	DUF72 domain-containing protein	-0.888162	6.42199	0.013588	0.0945956
IEU92_RS04165	IEU92_RS04165	ABC-F family ATPase	-0.884909	7.02791	0.0365255	0.182841
IEU92_RS10020	zinT	metal-binding protein ZinT	-0.884153	4.29432	0.0355386	0.17916
IEU92_RS07585	IEU92_RS07585	TonB-dependent receptor plug domain-containing protein	-0.883734	7.92348	0.0916222	0.326949
IEU92_RS07245	tehA	dicarboxylate transporter/tellurite-resistance protein TehA	-0.880703	7.15059	0.020679	0.12364
IEU92_RS12380	amiA	N-acetylmuramoyl-L-alanine amidase AmiA	-0.880148	5.40276	0.017925	0.113656
IEU92_RS09040	IEU92_RS09040	MFS transporter	-0.878459	7.02225	0.0232939	0.134388
IEU92_RS08245	hdhA	7-alpha-hydroxysteroid dehydrogenase	-0.878095	6.34208	0.0316814	0.165902
IEU92_RS11460	IEU92_RS11460	4-deoxy-4-formamido-L-arabinose- phosphoundecaprenol deformylase	-0.876009	6.26136	0.0149663	0.100917
IEU92_RS09355	rsmF	16S rRNA (cytosine(1407)-C(5))-methyltransferase RsmF	-0.874862	6.32245	0.0139492	0.0959558
IEU92_RS11050	lpxT	Kdo(2)-lipid A phosphotransferase	-0.873781	6.23275	0.0128584	0.0913114
IEU92_RS09175	dmlA	multifunctional D-malate/3-isopropylmalate/tartarate dehydrogenase	-0.873218	7.24143	0.0226591	0.131435
IEU92_RS05675	IEU92_RS05675	DUF3592 domain-containing protein	-0.872358	6.47062	0.0137148	0.0948715
IEU92_RS09820	IEU92_RS09820	lipoprotein	-0.86945	5.27799	0.0147198	0.0995686
IEU92_RS09925	rcsA	transcriptional regulator RcsA	-0.868501	2.57285	0.122519	0.378593
IEU92_RS08045	IEU92_RS08045	Zn-dependent oxidoreductase	-0.867964	5.67532	0.0172562	0.111943
IEU92_RS14110	mazE	type II toxin-antitoxin system antitoxin MazE	-0.867339	4.61669	0.0852777	0.311325
IEU92_RS06820	ynaI	low conductance mechanosensitive channel YnaI	-0.867019	5.08823	0.0183119	0.114856
IEU92_RS07240	IEU92_RS07240	hypothetical protein	-0.866607	3.93959	0.0515505	0.229266
IEU92_RS12060	frc	formyl-CoA transferase	-0.86631	7.49947	0.0253099	0.142556
IEU92_RS02570	hyi	hydroxypyruvate isomerase	-0.864073	3.99827	0.0833308	0.307103
IEU92_RS06235	narH	nitrate reductase subunit beta	-0.860031	5.05076	0.0307149	0.161707
IEU92_RS08430	mepH	peptidoglycan DD-endopeptidase MepH	-0.859138	5.0273	0.0305848	0.16142
IEU92_RS09410	IEU92_RS09410	tellurite resistance TerB family protein	-0.857473	4.00714	0.0421209	0.200608
IEU92_RS08260	malY	bifunctional maltose regulon transcriptional repressor/cystathionine beta-lyase MalY	-0.856549	6.96812	0.0318315	0.165951
IEU92_RS07020	IEU92_RS07020	YnbE family lipoprotein	-0.856481	6.77091	0.025007	0.14191
IEU92_RS09580	flhA	flagellar biosynthesis protein FlhA	-0.85534	7.00261	0.0261178	0.145952
IEU92_RS21785	nanC	N-acetylneuraminic acid outer membrane channel NanC	-0.855048	6.68071	0.0183232	0.114856
IEU92_RS05425	flgM	anti-sigma-28 factor FlgM	-0.852671	4.09504	0.0453481	0.209251
IEU92_RS06430	trpA	tryptophan synthase subunit alpha	-0.852211	6.64932	0.0193762	0.119185
IEU92_RS07725	IEU92_RS07725	pseudogene	-0.851919	5.73101	0.0299684	0.159347
IEU92_RS18105	IEU92_RS18105	pseudogene	-0.851619	5.72004	0.0174914	0.112468
IEU92_RS05805	IEU92_RS05805	DUF4222 domain-containing protein	-0.851367	4.16337	0.0915054	0.326805
IEU92_RS06450	trpE	anthranilate synthase component I	-0.850706	5.94966	0.0297167	0.158403
IEU92_RS07665	IEU92_RS07665	pseudogene	-0.850309	6.9245	0.0205389	0.123088
IEU92_RS07735	glsB	glutaminase B	-0.849533	4.94661	0.0238325	0.136574
IEU92_RS11770	IEU92_RS11770	DedA family protein	-0.848791	5.74605	0.0204493	0.122834
IEU92_RS05800	ymfL	protein YmfL	-0.848228	5.46437	0.0508007	0.226694
IEU92_RS10065	IEU92_RS10065	YebC/PmpR family DNA-binding transcriptional regulator	-0.846704	5.79013	0.0296015	0.158403
IEU92_RS08435	sodB	superoxide dismutase [Fe]	-0.846529	4.73417	0.0639748	0.26226
IEU92_RS08025	IEU92_RS08025	pseudogene	-0.845905	5.43201	0.0172106	0.111817
IEU92_RS07700	lsrF	3-hydroxy-5-phosphonooxypentane-2,4-dione thiolase	-0.837528	6.10558	0.0682289	0.272088
IEU92_RS04365	artJ	ABC transporter substrate-binding protein ArtJ	-0.832032	5.23313	0.0225706	0.1311
IEU92_RS02860	IEU92_RS02860	class I SAM-dependent methyltransferase	-0.831974	6.78634	0.0223001	0.130593
IEU92_RS05835	IEU92_RS05835	tail fiber protein	-0.831548	6.88976	0.0394812	0.192539
IEU92_RS03965	moaA	GTP 3',8-cyclase MoaA	-0.830037	5.37599	0.0340556	0.174148
IEU92_RS09740	uvrC	excinuclease ABC subunit UvrC	-0.827603	6.50835	0.0292385	0.157424
IEU92_RS08915	IEU92_RS08915	TVP38/TMEM64 family protein	-0.826434	5.3506	0.0201372	0.122109
IEU92_RS15275	mqsA	type II toxin-antitoxin system antitoxin MqsA	-0.826421	4.24952	0.0437473	0.20417
IEU92_RS05960	IEU92_RS05960	pseudogene	-0.826243	4.47201	0.0433101	0.204024
IEU92_RS10645	gatA	PTS galactitol transporter subunit IIA	-0.825446	6.65915	0.0447701	0.207809
IEU92_RS10380	rfbB	dTDP-glucose 4,6-dehydratase	-0.825352	8.97137	0.205518	0.507561
IEU92_RS01065	gloB	hydroxyacylglutathione hydrolase	-0.824988	5.76192	0.0256634	0.143789
IEU92_RS07815	ydfG	bifunctional NADP-dependent 3-hydroxy acid dehydrogenase/3-hydroxypropionate dehydrogenase YdfG	-0.824272	3.8283	0.0544789	0.235947
IEU92_RS08060	IEU92_RS08060	DUF1283 family protein	-0.823456	5.52358	0.0343026	0.174993
IEU92_RS03975	moaC	cyclic pyranopterin monophosphate synthase MoaC	-0.823325	4.9729	0.0281401	0.153835
IEU92_RS05385	IEU92_RS05385	lipoprotein	-0.821215	5.26417	0.0348779	0.177504
IEU92_RS08465	cfa	cyclopropane fatty acyl phospholipid synthase	-0.8209	6.99286	0.051634	0.229266
IEU92_RS19875	rpmE	50S ribosomal protein L31	-0.819981	-0.69182	0.823849	0.960068
IEU92_RS07370	IEU92_RS07370	YncE family protein	-0.819097	5.43691	0.0252196	0.142423
IEU92_RS05700	pepT	peptidase T	-0.818596	6.82601	0.0317056	0.165902
IEU92_RS03190	tatE	twin-arginine translocase subunit TatE	-0.818276	3.41943	0.0694672	0.274974
IEU92_RS05795	IEU92_RS05795	helix-turn-helix domain-containing protein	-0.81664	1.74229	0.170989	0.456905
IEU92_RS06205	ychN	DsrE/F sulfur relay family protein YchN	-0.815215	4.64591	0.0372391	0.184898
IEU92_RS11495	menB	1,4-dihydroxy-2-naphthoyl-CoA synthase	-0.813943	5.64647	0.0282244	0.154041
IEU92_RS05630	ldtC	L,D-transpeptidase LdtC	-0.813112	5.78225	0.0298694	0.159018
IEU92_RS05670	IEU92_RS05670	TPM domain-containing protein	-0.811078	2.31936	0.156864	0.435717
IEU92_RS08380	IEU92_RS08380	FUSC family protein	-0.810079	5.51335	0.0589894	0.24957
IEU92_RS08110	bioD	ATP-dependent dethiobiotin synthetase BioD	-0.809431	4.26387	0.0480396	0.218478
IEU92_RS03100	uspG	universal stress protein UspG	-0.809335	6.95583	0.0389379	0.191105
IEU92_RS02535	IEU92_RS02535	hypothetical protein	-0.809065	1.29172	0.292186	0.602264
IEU92_RS09795	fliC	H48 family flagellin FliC	-0.808979	7.3761	0.0341695	0.174522
IEU92_RS18310	rfaC	lipopolysaccharide heptosyltransferase RfaC	-0.808328	2.38509	0.512901	0.796762
IEU92_RS05925	IEU92_RS05925	hypothetical protein	-0.808123	5.22521	0.0279819	0.153559
IEU92_RS01280	IEU92_RS01280	hypothetical protein	-0.807227	4.7997	0.061469	0.256621
IEU92_RS09705	IEU92_RS09705	YecH family protein	-0.806165	3.73359	0.101786	0.345072
IEU92_RS09075	mipA	scaffolding protein MipA	-0.805367	5.36908	0.030324	0.160638
IEU92_RS09180	yeaV	pseudogene	-0.805134	6.35184	0.0224882	0.130805
IEU92_RS16865	rpsG	30S ribosomal protein S7	-0.804675	0.0566561	0.18608	0.484254
IEU92_RS06225	narK	nitrate transporter NarK	-0.803437	6.48205	0.0322395	0.167873
IEU92_RS06230	IEU92_RS06230	nitrate reductase subunit alpha	-0.803143	8.09463	0.162285	0.443089
IEU92_RS07305	IEU92_RS07305	ABC transporter substrate-binding protein	-0.802202	6.34578	0.0218276	0.128177
IEU92_RS07755	ydeA	L-arabinose MFS transporter	-0.801788	4.88479	0.0354634	0.178992
IEU92_RS04960	appB	cytochrome d ubiquinol oxidase subunit II	-0.800782	6.13969	0.0271778	0.150304
IEU92_RS08660	IEU92_RS08660	FAD-dependent oxidoreductase	-0.797343	6.06092	0.0812407	0.302266
IEU92_RS03885	modC	molybdenum ABC transporter ATP-binding protein ModC	-0.795814	5.5668	0.0285728	0.155011
IEU92_RS04560	IEU92_RS04560	amino acid permease	-0.794992	7.74281	0.0581661	0.247664
IEU92_RS01635	IEU92_RS01635	ankyrin repeat domain-containing protein	-0.793686	5.68367	0.0282498	0.154041
IEU92_RS19675	fdhD	formate dehydrogenase accessory sulfurtransferase FdhD	-0.793147	8.17212	0.168362	0.453009
IEU92_RS12020	dsdA	D-serine ammonia-lyase	-0.793139	6.023	0.0274053	0.150976
IEU92_RS07475	fdnG	formate dehydrogenase-N subunit alpha	-0.791824	7.66702	0.0507485	0.226694
IEU92_RS07580	IEU92_RS07580	insulinase family protein	-0.791492	6.16609	0.0247935	0.141323
IEU92_RS04410	IEU92_RS04410	SDR family oxidoreductase	-0.789377	7.65982	0.0842959	0.309326
IEU92_RS02825	bor	serum resistance lipoprotein Bor	-0.788728	5.66145	0.0296362	0.158403
IEU92_RS06345	oppC	oligopeptide ABC transporter permease OppC	-0.788658	4.5608	0.0677116	0.271037
IEU92_RS07810	dcp	peptidyl-dipeptidase Dcp	-0.788228	5.91736	0.0362928	0.182317
IEU92_RS11390	glpC	anaerobic glycerol-3-phosphate dehydrogenase subunit C	-0.786953	5.70912	0.0369963	0.184335
IEU92_RS06075	IEU92_RS06075	hypothetical protein	-0.786876	1.64352	0.144934	0.419572
IEU92_RS06585	rnb	exoribonuclease II	-0.786173	4.96947	0.0383912	0.189518
IEU92_RS05595	thiK	thiamine kinase	-0.785551	5.58489	0.0416606	0.200012
IEU92_RS05060	torC	pentaheme c-type cytochrome TorC	-0.785501	6.62009	0.0400157	0.194394
IEU92_RS17955	cspA	RNA chaperone/antiterminator CspA	-0.785164	3.366	0.0894707	0.322774
IEU92_RS00045	mog	molybdopterin adenylyltransferase	-0.785085	5.43375	0.0352789	0.178548
IEU92_RS11360	inaA	lipopolysaccharide kinase InaA	-0.784327	6.19931	0.0340408	0.174148
IEU92_RS07525	IEU92_RS07525	ABC transporter ATP-binding protein	-0.781056	6.44157	0.0419757	0.200383
IEU92_RS06775	tyrR	transcriptional regulator TyrR	-0.780666	4.8304	0.063695	0.26226
IEU92_RS16300	nanR	transcriptional regulator NanR	-0.780545	7.15306	0.0335679	0.172479
IEU92_RS03325	gltJ	glutamate/aspartate ABC transporter permease GltJ	-0.778655	5.53487	0.0307061	0.161707
IEU92_RS05190	pgaC	poly-beta-1,6 N-acetyl-D-glucosamine synthase	-0.778163	6.45545	0.026213	0.145953
IEU92_RS11020	fruB	fused PTS fructose transporter subunit IIA/HPr protein	-0.773711	6.03965	0.0595786	0.251182
IEU92_RS05605	IEU92_RS05605	alpha/beta hydrolase	-0.773235	4.87886	0.0496548	0.223682
IEU92_RS06885	IEU92_RS06885	YdaF family protein	-0.770709	4.19478	0.0647463	0.263051
IEU92_RS09370	pphA	protein-serine/threonine phosphatase	-0.770013	5.06419	0.0351305	0.178153
IEU92_RS07495	adhP	alcohol dehydrogenase AdhP	-0.769434	3.56706	0.0917715	0.327209
IEU92_RS07120	IEU92_RS07120	pseudogene	-0.768858	7.90042	0.120259	0.376236
IEU92_RS13380	IEU92_RS13380	GTPase family protein	-0.768531	7.53715	0.0391628	0.191776
IEU92_RS01160	IEU92_RS01160	pseudogene	-0.768082	7.19954	0.0529311	0.232083
IEU92_RS09435	edd	phosphogluconate dehydratase	-0.767834	6.00328	0.0406344	0.196285
IEU92_RS04380	artJ	arginine ABC transporter substrate-binding protein	-0.766182	6.15671	0.0421406	0.200608
IEU92_RS11445	arnB	UDP-4-amino-4-deoxy-L-arabinose aminotransferase	-0.765793	6.90231	0.0506465	0.226479
IEU92_RS08620	IEU92_RS08620	MFS transporter	-0.764253	1.86827	0.155331	0.43373
IEU92_RS08130	IEU92_RS08130	acid shock protein	-0.763712	4.03548	0.0730773	0.28349
IEU92_RS07345	IEU92_RS07345	DMT family transporter	-0.763587	5.82707	0.0512346	0.228392
IEU92_RS11940	IEU92_RS11940	hypothetical protein	-0.763559	3.89364	0.084031	0.308867
IEU92_RS21560	IEU92_RS21560		-0.763195	2.54173	0.121987	0.378169
IEU92_RS09550	IEU92_RS09550	cytochrome c-type protein TorY	-0.762241	5.18672	0.0425953	0.201879
IEU92_RS12245	IEU92_RS12245	LysR family transcriptional regulator	-0.761263	6.17453	0.0324481	0.168344
IEU92_RS07855	IEU92_RS07855	tail fiber assembly protein	-0.760572	4.12217	0.0689448	0.273923
IEU92_RS10990	yeiL	transcriptional regulator YeiL	-0.760481	4.31	0.0651188	0.26387
IEU92_RS14230	IEU92_RS14230	DUF423 domain-containing protein	-0.759852	5.64598	0.0340267	0.174148
IEU92_RS15690	IEU92_RS15690	DUF805 domain-containing protein	-0.75958	6.81956	0.0442263	0.205956
IEU92_RS08710	btuD	vitamin B12 ABC transporter ATP-binding protein BtuD	-0.757086	2.19464	0.162132	0.443089
IEU92_RS02765	IEU92_RS02765	hypothetical protein	-0.756332	6.45615	0.032533	0.16858
IEU92_RS02695	sfmF	fimbria assembly protein	-0.75602	7.72683	0.0672963	0.270387
IEU92_RS04450	IEU92_RS04450	DUF535 domain-containing protein	-0.755636	6.85084	0.0582228	0.247664
IEU92_RS07565	IEU92_RS07565	glycoside hydrolase family 10 protein	-0.754877	6.22073	0.0452832	0.209251
IEU92_RS01120	fadE	acyl-CoA dehydrogenase FadE	-0.754748	7.59292	0.0847338	0.310125
IEU92_RS14125	barA	two-component sensor histidine kinase BarA	-0.754237	10.2042	0.260228	0.575518
IEU92_RS07970	relB	type II toxin-antitoxin system antitoxin RelB	-0.75394	0.307867	0.170209	0.456203
IEU92_RS12190	gltX	glutamate--tRNA ligase	-0.753884	-1.57509	1	1
IEU92_RS05355	IEU92_RS05355	cytochrome b	-0.752822	6.22048	0.0436684	0.204024
IEU92_RS06715	IEU92_RS06715	sugar ABC transporter permease	-0.752736	5.26942	0.0384782	0.189728
IEU92_RS04995	IEU92_RS04995	capsule biosynthesis GfcC family protein	-0.751452	6.60588	0.0402948	0.195085
IEU92_RS08895	astD	succinylglutamate-semialdehyde dehydrogenase	-0.750928	5.32799	0.0373155	0.185062
IEU92_RS08845	chbA	PTS N,N'-diacetylchitobiose transporter subunit IIA	-0.750605	4.19462	0.0675519	0.270752
IEU92_RS08695	IEU92_RS08695	YdiU family protein	-0.749747	5.58051	0.0434111	0.204024
IEU92_RS04660	IEU92_RS04660	YcbJ family phosphotransferase	-0.749681	7.84232	0.0914537	0.326805
IEU92_RS22160	deoD	purine-nucleoside phosphorylase	-0.749114	7.04296	0.0394986	0.192539
IEU92_RS06780	tpx	thiol peroxidase	-0.747565	2.44322	0.134647	0.401687
IEU92_RS01900	iprA	hydrogen peroxide resistance inhibitor IprA	-0.747164	6.98858	0.0431611	0.203739
IEU92_RS13345	IEU92_RS13345	DUF3987 domain-containing protein	-0.746866	3.51127	0.107653	0.354983
IEU92_RS20120	rpoB	DNA-directed RNA polymerase subunit beta	-0.74665	-1.67921	0.648837	0.872985
IEU92_RS17455	rpoH	RNA polymerase sigma factor RpoH	-0.746621	-1.67921	0.648818	0.872985
IEU92_RS09240	IEU92_RS09240	CoA pyrophosphatase	-0.745046	5.15025	0.0416716	0.200012
IEU92_RS07220	IEU92_RS07220	VOC family protein	-0.744897	4.98	0.0477351	0.217556
IEU92_RS08525	IEU92_RS08525	aldehyde ferredoxin oxidoreductase	-0.742757	6.19496	0.0779367	0.295634
IEU92_RS00415	rsmH	16S rRNA (cytosine(1402)-N(4))-methyltransferase RsmH	-0.741123	1.43133	0.277741	0.589797
IEU92_RS04570	IEU92_RS04570	NAD(P)H oxidoreductase	-0.740921	5.72365	0.0389811	0.191105
IEU92_RS05445	flgD	flagellar hook assembly protein FlgD	-0.740564	4.00176	0.191562	0.491239
IEU92_RS05545	pabC	aminodeoxychorismate lyase	-0.740559	4.35419	0.0700029	0.276272
IEU92_RS06535	pgpB	phosphatidylglycerophosphatase B	-0.739455	4.17347	0.0739895	0.286061
IEU92_RS20145	thiS	sulfur carrier protein ThiS	-0.739413	5.36133	0.0382354	0.188967
IEU92_RS12970	IEU92_RS12970	ROK family protein	-0.738702	6.6321	0.0413223	0.198933
IEU92_RS10605	IEU92_RS10605	hypothetical protein	-0.738199	5.09185	0.0419983	0.200383
IEU92_RS09860	fliF	flagellar M-ring protein FliF	-0.737006	6.53223	0.0456744	0.210407
IEU92_RS10335	IEU92_RS10335	glycosyltransferase family 4 protein	-0.736772	6.98357	0.0606582	0.254558
IEU92_RS08680	ppsR	posphoenolpyruvate synthetase regulatory kinase/phosphorylase PpsR	-0.73435	4.3554	0.0729095	0.28349
IEU92_RS07520	IEU92_RS07520	ABC transporter ATP-binding protein	-0.7311	4.02307	0.096193	0.334988
IEU92_RS04830	rmf	ribosome modulation factor	-0.730532	0.635293	0.151658	0.42908
IEU92_RS16445	IEU92_RS16445	YhdT family protein	-0.730046	5.2597	0.0398482	0.193971
IEU92_RS10385	galF	UTP--glucose-1-phosphate uridylyltransferase GalF	-0.729182	7.06877	0.0782368	0.295984
IEU92_RS07660	IEU92_RS07660	autotransporter outer membrane beta-barrel domain-containing protein	-0.727434	7.03846	0.0438863	0.204595
IEU92_RS09595	cheY	chemotaxis response regulator CheY	-0.725609	5.06585	0.0529181	0.232083
IEU92_RS09835	IEU92_RS09835	SOS response-associated peptidase	-0.724346	4.51868	0.104036	0.349923
IEU92_RS10390	wcaM	colanic acid biosynthesis protein WcaM	-0.721879	8.11435	0.208892	0.513045
IEU92_RS06115	pth	aminoacyl-tRNA hydrolase	-0.721826	0.300845	0.142813	0.415889
IEU92_RS09025	IEU92_RS09025	carbohydrate kinase family protein	-0.721403	3.40483	0.116739	0.370498
IEU92_RS10755	IEU92_RS10755	DUF4132 domain-containing protein	-0.721231	7.84938	0.10469	0.350469
IEU92_RS06940	IEU92_RS06940	pseudogene	-0.720201	4.33695	0.105279	0.351067
IEU92_RS09465	znuA	zinc ABC transporter substrate-binding protein ZnuA	-0.719892	3.40385	0.120037	0.376236
IEU92_RS09885	fliK	flagellar hook length control protein FliK	-0.719763	5.63565	0.0446454	0.207681
IEU92_RS13755	hydN	electron transport protein HydN	-0.717693	5.53504	0.0447688	0.207809
IEU92_RS01940	iraP	anti-adapter protein IraP	-0.717625	6.93997	0.0477046	0.217556
IEU92_RS06560	osmB	osmotically-inducible lipoprotein OsmB	-0.71715	4.06035	0.0912539	0.326726
IEU92_RS05030	ymcE	protein YmcE	-0.715254	0.991627	0.298471	0.60876
IEU92_RS12785	yfgM	ancillary SecYEG translocon subunit YfgM	-0.715102	5.0957	0.0535119	0.23367
IEU92_RS11010	fruA	PTS fructose transporter subunit IIBC	-0.714391	6.64489	0.0779068	0.295634
IEU92_RS11485	menE	o-succinylbenzoate--CoA ligase	-0.713856	6.85207	0.0716309	0.279655
IEU92_RS04565	IEU92_RS04565	LysR family transcriptional regulator	-0.713447	6.65302	0.0645389	0.263016
IEU92_RS09960	yedA	drug/metabolite exporter YedA	-0.713226	5.48361	0.098536	0.338619
IEU92_RS08890	astB	N-succinylarginine dihydrolase	-0.712856	4.68372	0.0644101	0.262747
IEU92_RS06025	nhaB	Na(+)/H(+) antiporter NhaB	-0.711695	6.67183	0.0478198	0.21771
IEU92_RS08555	sufE	cysteine desulfuration protein SufE	-0.710953	3.8773	0.124537	0.382192
IEU92_RS09530	IEU92_RS09530	MAPEG family protein	-0.710781	3.18574	0.123643	0.380515
IEU92_RS10530	IEU92_RS10530	YegJ family protein	-0.709304	0.507467	0.735337	0.91944
IEU92_RS05640	IEU92_RS05640	acyltransferase family protein	-0.708928	6.88176	0.0594779	0.251005
IEU92_RS12000	IEU92_RS12000	hypothetical protein	-0.707198	6.30757	0.0387021	0.190393
IEU92_RS12435	IEU92_RS12435	hypothetical protein	-0.707191	5.8277	0.0552171	0.237717
IEU92_RS09545	torZ	trimethylamine N-oxide reductase TorZ	-0.705269	6.87242	0.0701182	0.276272
IEU92_RS10210	dacD	serine-type D-Ala-D-Ala carboxypeptidase DacD	-0.703359	6.42661	0.0738408	0.285932
IEU92_RS10525	yegI	protein kinase YegI	-0.702403	6.96592	0.0722926	0.281724
IEU92_RS03280	IEU92_RS03280	DUF1266 domain-containing protein	-0.702268	6.26074	0.0421863	0.200608
IEU92_RS12540	nudK	GDP-mannose pyrophosphatase NudK	-0.701736	6.02632	0.0505193	0.226147
IEU92_RS09205	yeaY	Slp family lipoprotein YeaY	-0.700997	5.50333	0.052	0.229412
IEU92_RS09645	flhD	flagellar transcriptional regulator FlhD	-0.697896	5.14056	0.112184	0.363048
IEU92_RS10760	IEU92_RS10760	hypothetical protein	-0.697868	4.81486	0.0661857	0.267865
IEU92_RS06330	IEU92_RS06330	hypothetical protein	-0.69775	4.27497	0.115786	0.369658
IEU92_RS09700	ftnA	non-heme ferritin	-0.697349	5.74726	0.0513126	0.228501
IEU92_RS04990	IEU92_RS04990	YjbH domain-containing protein	-0.696349	7.48654	0.0745608	0.287678
IEU92_RS05930	IEU92_RS05930	pseudogene	-0.695958	6.39599	0.0588804	0.249468
IEU92_RS07140	pdxI	pyridoxine 4-dehydrogenase	-0.695072	6.60726	0.0500147	0.224593
IEU92_RS10635	IEU92_RS10635	galactitol permease IIC component	-0.694794	5.95261	0.0503558	0.225888
IEU92_RS03450	fur	ferric iron uptake transcriptional regulator	-0.694185	4.22569	0.0906818	0.325222
IEU92_RS07860	IEU92_RS07860	tail fiber protein	-0.693834	2.57044	0.138738	0.40932
IEU92_RS04800	ycbX	6-N-hydroxylaminopurine resistance protein YcbX	-0.693677	6.16964	0.0640586	0.26226
IEU92_RS07010	ldhA	D-lactate dehydrogenase	-0.692724	4.39566	0.0875055	0.317191
IEU92_RS08195	rstB	two-component system sensor histidine kinase RstB	-0.692245	5.49225	0.0473892	0.216441
IEU92_RS05055	torR	two-component system response regulator TorR	-0.691703	5.55202	0.0628732	0.260196
IEU92_RS21510	pepA	leucyl aminopeptidase	-0.691569	7.65161	0.0803971	0.300173
IEU92_RS13865	pphB	protein-serine/threonine phosphatase	-0.691089	5.8031	0.0519216	0.229412
IEU92_RS07350	mddA	L-methionine sulfoximine/L-methionine sulfone acetyltransferase	-0.690856	5.26784	0.0643615	0.262747
IEU92_RS13010	mltF	membrane-bound lytic murein transglycosylase MltF	-0.688827	6.37188	0.0540309	0.23506
IEU92_RS08185	IEU92_RS08185	GlpM family protein	-0.688094	5.04497	0.0632333	0.260677
IEU92_RS05345	IEU92_RS05345	rhodanese-related sulfurtransferase	-0.681752	7.58292	0.0812309	0.302266
IEU92_RS05815	IEU92_RS05815	hypothetical protein	-0.680798	0.707618	0.604685	0.850898
IEU92_RS09540	cmoB	tRNA 5-methoxyuridine(34)/uridine 5-oxyacetic acid(34) synthase CmoB	-0.680775	5.58493	0.062484	0.259339
IEU92_RS05080	cbpA	curved DNA-binding protein	-0.680517	5.46943	0.114666	0.366913
IEU92_RS04225	gsiD	glutathione ABC transporter permease GsiD	-0.679407	6.71985	0.0631735	0.260677
IEU92_RS09570	IEU92_RS09570	lysozyme inhibitor LprI family protein	-0.678825	3.90862	0.114331	0.366667
IEU92_RS14685	IEU92_RS14685	hemolysin III family protein	-0.677163	5.73768	0.0787355	0.297082
IEU92_RS08875	ves	environmental stress-induced protein Ves	-0.676699	3.1291	0.132172	0.396862
IEU92_RS02060	tgt	tRNA guanosine(34) transglycosylase Tgt	-0.67488	6.50835	0.0584116	0.247923
IEU92_RS19120	rhoL	rho operon leader peptide RhoL	-0.674624	1.96759	0.249712	0.564564
IEU92_RS11860	IEU92_RS11860	fimbrial protein	-0.67389	4.96708	0.0933273	0.330862
IEU92_RS10575	baeS	two-component system sensor histidine kinase BaeS	-0.672813	5.78405	0.0629401	0.260221
IEU92_RS11240	alkB	DNA oxidative demethylase AlkB	-0.672613	6.23738	0.055488	0.238599
IEU92_RS05995	IEU92_RS05995	fumarylacetoacetate hydrolase family protein	-0.671607	4.79267	0.0752861	0.289104
IEU92_RS12750	IEU92_RS12750	DUF5384 family protein	-0.67048	5.91585	0.061034	0.255304
IEU92_RS05135	rutB	peroxyureidoacrylate/ureidoacrylate amidohydrolase RutB	-0.669914	3.50469	0.137964	0.4076
IEU92_RS18750	mnmE	tRNA uridine(34) 5-carboxymethylaminomethyl synthesis GTPase MnmE	-0.669206	5.04233	0.0799626	0.300123
IEU92_RS09600	cheB	protein-glutamate methylesterase/protein glutamine deamidase	-0.668238	6.101	0.076443	0.292041
IEU92_RS11875	IEU92_RS11875	type 1 fimbrial protein	-0.667845	6.23415	0.0689452	0.273923
IEU92_RS07195	cybB	cytochrome b561	-0.667002	3.75753	0.118847	0.374677
IEU92_RS07620	ydeP	acid resistance putative oxidoreductase YdeP	-0.666606	5.7917	0.0612371	0.255903
IEU92_RS06965	IEU92_RS06965	tail fiber assembly protein	-0.666109	4.24918	0.11186	0.362274
IEU92_RS10745	metG	methionine--tRNA ligase	-0.665186	2.0328	0.328474	0.636838
IEU92_RS07035	feaB	phenylacetaldehyde dehydrogenase	-0.662825	6.34436	0.0943431	0.332495
IEU92_RS02880	envY	DNA-binding transcriptional regulator EnvY	-0.661129	6.93841	0.0700883	0.276272
IEU92_RS07160	IEU92_RS07160	bifunctional alpha/beta hydrolase/class I SAM-dependent methyltransferase	-0.659556	6.17231	0.0816313	0.302929
IEU92_RS04195	moeB	molybdopterin-synthase adenylyltransferase MoeB	-0.659493	6.60447	0.109273	0.357688
IEU92_RS07530	IEU92_RS07530	D,D-dipeptide ABC transporter permease	-0.659404	5.88857	0.0740079	0.286061
IEU92_RS05940	IEU92_RS05940	glycine zipper family protein	-0.657041	5.95463	0.064064	0.26226
IEU92_RS05260	csgG	curli production assembly/transport protein CsgG	-0.656661	6.06399	0.0851463	0.311112
IEU92_RS01975	yaiA	protein YaiA	-0.65613	6.26342	0.0719771	0.28075
IEU92_RS11620	nuoB	NADH-quinone oxidoreductase subunit NuoB	-0.654794	5.10075	0.0696375	0.275393
IEU92_RS06360	IEU92_RS06360	YciU family protein	-0.653722	4.29283	0.106653	0.353093
IEU92_RS08175	IEU92_RS08175	amino acid permease	-0.651624	5.65924	0.0875523	0.317191
IEU92_RS06105	IEU92_RS06105	autotransporter outer membrane beta-barrel domain-containing protein	-0.651475	6.84618	0.0747547	0.288102
IEU92_RS13060	rnc	ribonuclease III	-0.650692	-0.321217	1	1
IEU92_RS05395	mdtH	multidrug efflux MFS transporter MdtH	-0.650203	7.17344	0.100535	0.343281
IEU92_RS20525	IEU92_RS20525	Na+/H+ antiporter	-0.64995	8.13078	0.255043	0.569371
IEU92_RS02330	hha	hemolysin expression modulator Hha	-0.649514	6.28057	0.062662	0.259825
IEU92_RS13340	alpA	DNA-binding transcriptional activator AlpA	-0.648893	5.09191	0.0767743	0.292522
IEU92_RS04470	clpS	ATP-dependent Clp protease adapter ClpS	-0.648047	5.50146	0.0814267	0.302695
IEU92_RS14550	hyuA	D-phenylhydantoinase	-0.647815	7.55295	0.0818358	0.303424
IEU92_RS08880	spy	ATP-independent periplasmic protein-refolding chaperone	-0.645	4.91644	0.0848038	0.310125
IEU92_RS06350	oppD	murein tripeptide/oligopeptide ABC transporter ATP binding protein OppD	-0.644798	4.09155	0.186057	0.484254
IEU92_RS08460	IEU92_RS08460	Bcr/CflA family multidrug efflux MFS transporter	-0.644067	6.77176	0.140671	0.412233
IEU92_RS07455	narU	nitrate/nitrite transporter NarU	-0.643692	4.80907	0.0902369	0.32417
IEU92_RS10275	hisC	histidinol-phosphate transaminase	-0.64127	5.74981	0.0784692	0.296601
IEU92_RS09535	cmoA	carboxy-S-adenosyl-L-methionine synthase CmoA	-0.639505	4.37679	0.137909	0.4076
IEU92_RS06445	trpD	bifunctional anthranilate synthase glutamate amidotransferase component TrpG/anthranilate phosphoribosyltransferase TrpD	-0.639338	6.91658	0.0845153	0.309865
IEU92_RS08900	astA	arginine N-succinyltransferase	-0.638745	3.30933	0.142466	0.415163
IEU92_RS06665	puuB	gamma-glutamylputrescine oxidase	-0.63825	6.01089	0.0751947	0.28908
IEU92_RS19860	ftsN	cell division protein FtsN	-0.638042	6.40726	0.0662301	0.267865
IEU92_RS10045	yeeJ	inverse autotransporter adhesin YeeJ	-0.636566	8.73528	0.300375	0.610202
IEU92_RS06380	IEU92_RS06380	YciI family protein	-0.636299	4.55849	0.109049	0.357228
IEU92_RS03040	entA	2,3-dihydro-2,3-dihydroxybenzoate dehydrogenase EntA	-0.636234	5.00461	0.110531	0.359057
IEU92_RS06930	IEU92_RS06930	ParB N-terminal domain-containing protein	-0.635719	4.76063	0.0987883	0.339213
IEU92_RS01180	yafO	type II toxin-antitoxin system mRNA interferase toxin YafO	-0.635078	7.34101	0.102577	0.345835
IEU92_RS09020	ydjG	NADH-dependent methylglyoxal reductase	-0.634804	5.47224	0.0711089	0.278519
IEU92_RS10640	gatB	PTS galactitol transporter subunit IIB	-0.633618	1.79207	0.276374	0.589797
IEU92_RS06280	purU	formyltetrahydrofolate deformylase	-0.632772	4.90836	0.0906439	0.325222
IEU92_RS04250	yliI	aldose sugar dehydrogenase YliI	-0.632219	6.13226	0.0757019	0.289987
IEU92_RS01985	ppnP	pyrimidine/purine nucleoside phosphorylase	-0.631132	6.71888	0.0990641	0.339614
IEU92_RS01855	IEU92_RS01855	pseudogene	-0.630846	4.9784	0.0861256	0.313084
IEU92_RS21850	uxuR	Uxu operon transcriptional regulator	-0.629051	7.90895	0.198155	0.499476
IEU92_RS11320	IEU92_RS11320	DUF1175 domain-containing protein	-0.628434	6.44247	0.106301	0.35255
IEU92_RS05840	IEU92_RS05840	tail fiber assembly protein	-0.62608	6.38044	0.0925056	0.328871
IEU92_RS05935	IEU92_RS05935	YmgD family protein	-0.626076	3.53844	0.140689	0.412233
IEU92_RS05570	ptsG	PTS glucose transporter subunit IIBC	-0.624992	6.29483	0.078152	0.295925
IEU92_RS05120	IEU92_RS05120	malonic semialdehyde reductase	-0.624981	4.66019	0.133711	0.399928
IEU92_RS05785	IEU92_RS05785	hypothetical protein	-0.624812	4.80889	0.101451	0.345029
IEU92_RS11930	IEU92_RS11930	bactoprenol glucosyl transferase	-0.624374	6.59976	0.102568	0.345835
IEU92_RS09915	fliQ	flagellar biosynthesis protein FliQ	-0.623535	0.847801	0.436442	0.734932
IEU92_RS09870	fliH	flagellar assembly protein FliH	-0.621826	5.23134	0.0985169	0.338619
IEU92_RS12935	IEU92_RS12935	DoxX family protein	-0.620601	6.35898	0.0705126	0.277315
IEU92_RS02675	fimA	type 1 fimbrial major subunit FimA	-0.620429	4.11673	0.129341	0.391596
IEU92_RS07420	IEU92_RS07420	flavin reductase family protein	-0.620242	4.83095	0.112358	0.363338
IEU92_RS08375	IEU92_RS08375	HlyD family secretion protein	-0.618359	5.68979	0.0832276	0.306987
IEU92_RS06065	IEU92_RS06065	flagellar brake protein	-0.618033	4.94739	0.110354	0.358938
IEU92_RS11615	nuoC	NADH-quinone oxidoreductase subunit C/D	-0.617419	6.31977	0.0740936	0.286134
IEU92_RS05310	mdoC	glucans biosynthesis protein MdoC	-0.616539	7.52888	0.0941466	0.332351
IEU92_RS07975	IEU92_RS07975	hypothetical protein	-0.615966	4.23818	0.140596	0.412233
IEU92_RS06910	IEU92_RS06910	ATP-binding protein	-0.61589	6.86056	0.108017	0.355474
IEU92_RS10240	IEU92_RS10240	LysR family transcriptional regulator	-0.615262	5.70411	0.104325	0.350344
IEU92_RS09160	yeaR	DUF1971 domain-containing protein	-0.614694	5.60133	0.106596	0.353093
IEU92_RS13475	IEU92_RS13475		-0.614041	3.34285	0.208938	0.513045
IEU92_RS10060	amn	AMP nucleosidase	-0.612902	7.4689	0.122385	0.378579
IEU92_RS05245	ycdX	zinc-binding phosphatase	-0.612832	5.8898	0.0847121	0.310125
IEU92_RS03290	IEU92_RS03290	sel1 repeat family protein	-0.611991	6.13671	0.0859438	0.312955
IEU92_RS11210	napD	chaperone NapD	-0.610748	5.22718	0.0989872	0.339614
IEU92_RS10255	yefM	YoeB-YefM toxin-antitoxin system antitoxin YefM	-0.609823	1.84939	0.212102	0.519323
IEU92_RS05350	IEU92_RS05350	YceI family protein	-0.608525	5.11129	0.0984919	0.338619
IEU92_RS09095	IEU92_RS09095	GGDEF domain-containing protein	-0.608136	6.77851	0.0977412	0.337445
IEU92_RS10405	wzxC	colanic acid undecaprenyl disphosphate flippase WzxC	-0.607533	6.44612	0.121434	0.377274
IEU92_RS11165	ccmD	heme exporter protein CcmD	-0.607446	1.85	0.257471	0.571961
IEU92_RS04490	aat	leucyl/phenylalanyl-tRNA--protein transferase	-0.607436	5.40231	0.137579	0.407024
IEU92_RS20880	IEU92_RS20880		-0.606946	2.02867	0.29516	0.60631
IEU92_RS00575	aceF	pyruvate dehydrogenase complex dihydrolipoyllysine-residue acetyltransferase	-0.606812	2.02909	0.69033	0.895648
IEU92_RS03360	miaB	tRNA (N6-isopentenyl adenosine(37)-C2)-methylthiotransferase MiaB	-0.606138	7.04185	0.108583	0.356249
IEU92_RS06740	ycjT	kojibiose phosphorylase	-0.605689	6.15697	0.0888138	0.320946
IEU92_RS03155	dpiB	sensor histidine kinase DpiB	-0.6048	7.37583	0.103263	0.34787
IEU92_RS05850	IEU92_RS05850	pseudogene	-0.604636	6.11816	0.147189	0.422303
IEU92_RS10765	IEU92_RS10765	MoxR family ATPase	-0.604236	7.45168	0.118579	0.374392
IEU92_RS12270	cysZ	sulfate transporter CysZ	-0.603571	6.51113	0.0896596	0.322911
IEU92_RS06420	IEU92_RS06420	ferritin-like domain-containing protein	-0.60341	1.88202	0.413863	0.714278
IEU92_RS08765	espL1	pseudogene	-0.599412	3.92264	0.158857	0.439483
IEU92_RS21595	IEU92_RS21595	Gfo/Idh/MocA family oxidoreductase	-0.598491	6.51634	0.0899641	0.323462
IEU92_RS05460	flgG	flagellar basal-body rod protein FlgG	-0.596761	7.25539	0.143589	0.417581
IEU92_RS06935	IEU92_RS06935	hypothetical protein	-0.596456	4.17852	0.144445	0.419214
IEU92_RS04765	IEU92_RS04765	fimbrial biogenesis usher protein	-0.595884	8.3731	0.326866	0.635738
IEU92_RS12005	torI	response regulator inhibitor TorI	-0.595423	3.1564	0.194162	0.494122
IEU92_RS11275	atoS	two-component system sensor histidine kinase AtoS	-0.5947	7.68696	0.150259	0.427669
IEU92_RS09750	IEU92_RS09750	hypothetical protein	-0.594641	1.80773	0.601618	0.848538
IEU92_RS09280	mntP	manganese efflux pump MntP	-0.594247	4.04197	0.161623	0.442624
IEU92_RS10285	hisH	imidazole glycerol phosphate synthase subunit HisH	-0.593405	5.33079	0.0940194	0.332176
IEU92_RS06590	IEU92_RS06590	CMD domain-containing protein	-0.593008	5.85559	0.106921	0.35351
IEU92_RS08835	celF	6-phospho-beta-glucosidase	-0.592376	5.4058	0.115869	0.369658
IEU92_RS09270	manZ	PTS mannose transporter subunit IID	-0.592151	5.90031	0.112932	0.364091
IEU92_RS05405	IEU92_RS05405	YceH family protein	-0.592067	4.9026	0.171219	0.456905
IEU92_RS05575	fhuE	ferric-rhodotorulic acid/ferric-coprogen receptor FhuE	-0.590926	6.95684	0.11718	0.371521
IEU92_RS12995	qseG	two-component system QseEF-associated lipoprotein QseG	-0.590547	6.67432	0.11041	0.358938
IEU92_RS04585	focA	formate transporter FocA	-0.590133	6.76498	0.123723	0.380515
IEU92_RS11230	mqo	malate dehydrogenase (quinone)	-0.590093	7.729	0.157262	0.436271
IEU92_RS05470	flgI	flagellar basal body P-ring protein FlgI	-0.58926	5.45441	0.0949873	0.333665
IEU92_RS01405	IEU92_RS01405	pseudogene	-0.588584	0.444378	0.227208	0.535638
IEU92_RS08120	IEU92_RS08120	LysR family transcriptional regulator	-0.588461	2.70153	0.192161	0.492105
IEU92_RS03905	IEU92_RS03905	4-oxalomesaconate tautomerase	-0.588204	6.27842	0.0948294	0.333518
IEU92_RS16000	rbfA	30S ribosome-binding factor RbfA	-0.587828	3.13401	0.307865	0.616338
IEU92_RS08585	IEU92_RS08585	YdiH family protein	-0.587772	0.201511	0.243934	0.556466
IEU92_RS09220	IEU92_RS09220	RidA family protein	-0.587727	7.00992	0.106092	0.352533
IEU92_RS09765	yecC	L-cystine ABC transporter ATP-binding protein YecC	-0.587034	5.14979	0.120577	0.376804
IEU92_RS06215	narL	two-component system response regulator NarL	-0.586012	5.33229	0.0977284	0.337445
IEU92_RS06255	IEU92_RS06255		-0.584055	-0.927989	0.556406	0.824256
IEU92_RS06325	ychE	NAAT family transporter YchE	-0.582831	5.77734	0.106213	0.352533
IEU92_RS08570	sufC	Fe-S cluster assembly ATPase SufC	-0.582485	4.58293	0.158781	0.439483
IEU92_RS04055	dinG	ATP-dependent DNA helicase DinG	-0.582301	7.28927	0.12293	0.37944
IEU92_RS14790	meaB	methylmalonyl Co-A mutase-associated GTPase MeaB	-0.581527	7.5362	0.116555	0.370295
IEU92_RS13050	recO	DNA repair protein RecO	-0.581425	5.98791	0.105171	0.350981
IEU92_RS11435	nudI	nucleoside triphosphatase NudI	-0.581354	6.31009	0.104219	0.350266
IEU92_RS06480	cobO	cob(I)yrinic acid a,c-diamide adenosyltransferase	-0.58129	4.65786	0.141495	0.413741
IEU92_RS09085	IEU92_RS09085	YeaH/YhbH family protein	-0.580905	5.41057	0.109872	0.358293
IEU92_RS21795	fimE	type 1 fimbria switch DNA invertase FimE	-0.58026	8.49243	0.345601	0.656059
IEU92_RS10055	shiA	shikimate transporter	-0.580244	7.13825	0.116166	0.369778
IEU92_RS10915	mglC	galactose/methyl galactoside ABC transporter permease MglC	-0.579818	7.24203	0.144672	0.419383
IEU92_RS10750	IEU92_RS10750	pseudogene	-0.575956	8.92567	0.365475	0.669124
IEU92_RS07740	sad	succinate-semialdehyde dehydrogenase	-0.575055	4.73705	0.133964	0.399928
IEU92_RS07000	IEU92_RS07000	DUF333 domain-containing protein	-0.574167	2.96973	0.230964	0.538746
IEU92_RS10080	IEU92_RS10080		-0.573476	3.52613	0.193969	0.494122
IEU92_RS09170	dmlR	DNA-binding transcriptional regulator DmlR	-0.573151	6.73969	0.11307	0.364242
IEU92_RS11585	nuoJ	NADH-quinone oxidoreductase subunit J	-0.572482	4.683	0.1385	0.408899
IEU92_RS09190	yeaX	carnitine monooxygenase subunit YeaX	-0.571113	5.38793	0.144228	0.41887
IEU92_RS08700	ydiV	anti-FlhDC factor	-0.570719	4.56524	0.168149	0.452953
IEU92_RS09635	motA	flagellar motor stator protein MotA	-0.570285	6.23065	0.132184	0.396862
IEU92_RS08500	IEU92_RS08500	FAD-NAD(P)-binding protein	-0.570244	5.09399	0.159756	0.439483
IEU92_RS09625	cheA	chemotaxis protein CheA	-0.569596	5.80713	0.108821	0.356757
IEU92_RS07250	tehB	tellurite resistance methyltransferase TehB	-0.569531	5.3855	0.113149	0.364242
IEU92_RS06210	ychO	inverse autotransporter invasin YchO	-0.569498	5.18872	0.123161	0.379605
IEU92_RS00935	IEU92_RS00935	VOC family protein	-0.569317	5.59142	0.114657	0.366913
IEU92_RS16455	prmA	50S ribosomal protein L11 methyltransferase	-0.569104	6.50337	0.106138	0.352533
IEU92_RS05000	gfcB	lipoprotein GfcB	-0.56892	6.8863	0.132188	0.396862
IEU92_RS10050	IEU92_RS10050	pseudogene	-0.568691	6.33351	0.0950698	0.333681
IEU92_RS10885	IEU92_RS10885	CidB/LrgB family autolysis modulator	-0.568658	7.39686	0.174807	0.464163
IEU92_RS11980	IEU92_RS11980	hypothetical protein	-0.568444	5.42168	0.10819	0.355504
IEU92_RS08920	ydjY	protein YdjY	-0.568377	5.44795	0.105065	0.350981
IEU92_RS02910	cusC	Cu(+)/Ag(+) efflux RND transporter outer membrane channel CusC	-0.567707	7.83246	0.191669	0.491239
IEU92_RS11665	ackA	acetate kinase	-0.567508	1.59683	0.776657	0.938442
IEU92_RS13085	rseA	anti-sigma-E factor RseA	-0.566606	4.16472	0.390491	0.691242
IEU92_RS04915	yccA	FtsH protease modulator YccA	-0.564609	6.18323	0.129708	0.39243
IEU92_RS07255	IEU92_RS07255	DUF3313 domain-containing protein	-0.564331	5.67314	0.133412	0.399928
IEU92_RS11325	IEU92_RS11325	DUF2138 domain-containing protein	-0.564179	6.50928	0.145902	0.421231
IEU92_RS01545	IEU92_RS01545	pseudogene	-0.56409	5.72007	0.120136	0.376236
IEU92_RS11600	nuoG	NADH-quinone oxidoreductase subunit NuoG	-0.562199	5.67794	0.117613	0.372167
IEU92_RS12680	IEU92_RS12680	AI-2E family transporter	-0.561481	7.00216	0.130945	0.395054
IEU92_RS14490	IEU92_RS14490	pseudogene	-0.561282	3.40002	0.257918	0.571961
IEU92_RS05845	IEU92_RS05845	tail assembly chaperone	-0.560911	5.10346	0.150188	0.427669
IEU92_RS07440	narW	nitrate reductase molybdenum cofactor assembly chaperone	-0.56081	5.12129	0.121062	0.37708
IEU92_RS12475	eutJ	ethanolamine utilization protein EutJ	-0.560714	6.09088	0.133889	0.399928
IEU92_RS04690	ldtD	L,D-transpeptidase	-0.560628	6.30785	0.117383	0.371712
IEU92_RS08200	tus	DNA replication terminus site-binding protein	-0.560349	6.11121	0.145432	0.420651
IEU92_RS12640	hyfE	hydrogenase 4 membrane subunit	-0.55791	5.47102	0.146361	0.421911
IEU92_RS08190	rstA	two-component system response regulator RstA	-0.557884	2.69327	0.232694	0.540708
IEU92_RS12240	IEU92_RS12240	outer membrane protein	-0.556794	7.29543	0.141297	0.413445
IEU92_RS11785	pdxB	4-phosphoerythronate dehydrogenase PdxB	-0.556135	7.35225	0.17921	0.471749
IEU92_RS06660	puuC	aldehyde dehydrogenase PuuC	-0.555691	5.31368	0.114866	0.367005
IEU92_RS09920	fliR	flagellar type III secretion system protein FliR	-0.5547	6.37221	0.155056	0.433535
IEU92_RS05420	flgN	flagella biosynthesis chaperone FlgN	-0.554305	4.18298	0.17381	0.462374
IEU92_RS04770	IEU92_RS04770	fimbrial protein	-0.554065	6.12464	0.116021	0.369778
IEU92_RS15805	prlF	type II toxin-antitoxin system antitoxin PrlF	-0.553285	5.84076	0.119358	0.375741
IEU92_RS05165	IEU92_RS05165	pseudogene	-0.553072	5.61818	0.151231	0.428938
IEU92_RS11680	yfcD	NUDIX hydrolase YfcD	-0.552613	5.55727	0.120787	0.37708
IEU92_RS06045	dadX	catabolic alanine racemase DadX	-0.552433	6.89563	0.131728	0.396576
IEU92_RS11595	nuoH	NADH-quinone oxidoreductase subunit NuoH	-0.550853	4.94996	0.159202	0.439483
IEU92_RS07310	IEU92_RS07310	ABC transporter ATP-binding protein	-0.550621	4.65888	0.152998	0.429793
IEU92_RS03470	ybfF	esterase	-0.550561	5.38282	0.136397	0.405293
IEU92_RS09615	tar	methyl-accepting chemotaxis protein II	-0.549074	6.9386	0.128607	0.390757
IEU92_RS05110	rutG	pyrimidine utilization transport protein G	-0.548081	5.80901	0.125764	0.385131
IEU92_RS11610	nuoE	NADH-quinone oxidoreductase subunit NuoE	-0.547175	5.25909	0.120308	0.376236
IEU92_RS08535	fumD	fumarate hydratase FumD	-0.546956	4.34963	0.186112	0.484254
IEU92_RS21800	fimA	type 1 fimbrial major subunit FimA	-0.546276	7.84041	0.202778	0.505174
IEU92_RS06855	recT	recombination protein RecT	-0.54545	5.04478	0.128827	0.39086
IEU92_RS03960	yvcK	uridine diphosphate-N-acetylglucosamine-binding protein YvcK	-0.544831	6.4546	0.129194	0.391427
IEU92_RS13170	rrf		-0.544484	3.98597	0.183259	0.479456
IEU92_RS12880	trmJ	tRNA (cytosine(32)/uridine(32)-2'-O)-methyltransferase TrmJ	-0.544135	4.964	0.205022	0.507328
IEU92_RS07390	IEU92_RS07390	pseudogene	-0.543016	6.84645	0.146948	0.422303
IEU92_RS05920	IEU92_RS05920	cyclic diguanylate phosphodiesterase	-0.542884	5.26669	0.173689	0.462341
IEU92_RS19740	sodA	superoxide dismutase [Mn]	-0.540865	6.71994	0.147807	0.422942
IEU92_RS14060	IEU92_RS14060	SDR family oxidoreductase	-0.540391	5.44348	0.140009	0.41157
IEU92_RS21640	fecE	Fe(3+) dicitrate ABC transporter ATP-binding protein FecE	-0.540244	6.93271	0.137251	0.406616
IEU92_RS12030	emrK	multidrug efflux MFS transporter periplasmic adaptor subunit EmrK	-0.539748	5.89874	0.128902	0.39086
IEU92_RS10040	IEU92_RS10040		-0.539134	3.52132	0.199308	0.501202
IEU92_RS15680	IEU92_RS15680	DoxX family protein	-0.537981	5.44782	0.125944	0.385229
IEU92_RS22245	creD	cell envelope integrity protein CreD	-0.53778	8.18214	0.355083	0.665197
IEU92_RS11675	yfcC	putative basic amino acid antiporter YfcC	-0.537746	7.51151	0.151508	0.428938
IEU92_RS05475	flgJ	flagellar assembly peptidoglycan hydrolase FlgJ	-0.537267	5.96892	0.13652	0.405293
IEU92_RS03630	IEU92_RS03630	fimbrial protein	-0.536701	7.29214	0.171836	0.458266
IEU92_RS03990	IEU92_RS03990	Bax inhibitor-1/YccA family protein	-0.535879	6.76533	0.156323	0.435078
IEU92_RS19485	mobA	molybdenum cofactor guanylyltransferase MobA	-0.535645	6.38722	0.116515	0.370295
IEU92_RS14665	fldB	flavodoxin FldB	-0.535047	5.4661	0.12852	0.390757
IEU92_RS16380	IEU92_RS16380	AaeX family protein	-0.533973	4.06213	0.203674	0.505986
IEU92_RS19250	cyaY	iron donor protein CyaY	-0.533571	3.78989	0.217977	0.527866
IEU92_RS10350	wzy	O16 family O-antigen polymerase	-0.533315	9.16123	0.404963	0.706619
IEU92_RS06120	ychH	stress-induced protein YchH	-0.53249	3.08549	0.220455	0.530357
IEU92_RS15430	ibsE	type I toxin-antitoxin system toxin IbsE	-0.532257	4.78701	0.159741	0.439483
IEU92_RS10615	IEU92_RS10615	pseudogene	-0.531689	5.38521	0.140078	0.41157
IEU92_RS06465	IEU92_RS06465	threonylcarbamoyl-AMP synthase	-0.53137	2.99723	0.331077	0.640143
IEU92_RS08385	sodC	superoxide dismutase [Cu-Zn] SodC2	-0.530634	2.09735	0.270871	0.589797
IEU92_RS10920	mglA	galactose/methyl galactoside ABC transporter ATP-binding protein MglA	-0.530274	7.2748	0.189807	0.489104
IEU92_RS19140	wecB	UDP-N-acetylglucosamine 2-epimerase (non-hydrolyzing)	-0.529001	8.02297	0.345779	0.656105
IEU92_RS17285	glpD	glycerol-3-phosphate dehydrogenase	-0.528786	4.71102	0.222113	0.531058
IEU92_RS04205	iaaA	beta-aspartyl-peptidase	-0.528775	5.65028	0.140847	0.412413
IEU92_RS01585	IEU92_RS01585	lactate utilization protein C	-0.527752	7.2112	0.187533	0.485293
IEU92_RS08655	IEU92_RS08655	electron transfer flavoprotein subunit alpha	-0.527299	3.92834	0.201327	0.503024
IEU92_RS03995	IEU92_RS03995	Bax inhibitor-1/YccA family protein	-0.527127	7.93323	0.343752	0.655079
IEU92_RS20850	ghoT	type V toxin-antitoxin system toxin GhoT	-0.526522	5.6633	0.142286	0.414921
IEU92_RS03275	IEU92_RS03275	SEL1-like repeat protein	-0.526417	7.80059	0.208189	0.512024
IEU92_RS02915	cusF	Cu(+)/Ag(+) efflux RND transporter periplasmic metallochaperone CusF	-0.526324	7.07852	0.142257	0.414921
IEU92_RS04515	ftsK	DNA translocase FtsK	-0.526321	4.56877	0.185355	0.483462
IEU92_RS08675	ppsA	phosphoenolpyruvate synthase	-0.526017	6.75541	0.164089	0.445385
IEU92_RS09875	fliI	flagellum-specific ATP synthase FliI	-0.524847	7.68561	0.226005	0.535638
IEU92_RS07550	dosP	oxygen-sensing cyclic-di-GMP phosphodiesterase	-0.524413	6.04825	0.16685	0.450372
IEU92_RS08775	IEU92_RS08775	YdiY family protein	-0.524099	6.1225	0.137167	0.406616
IEU92_RS00660	rpnC	recombination-promoting nuclease RpnC	-0.523364	7.6146	0.169466	0.455067
IEU92_RS11970	IEU92_RS11970	PerC family transcriptional regulator	-0.523268	6.51798	0.15581	0.434217
IEU92_RS10705	rcnA	nickel/cobalt efflux protein RcnA	-0.523004	6.41064	0.125977	0.385229
IEU92_RS05435	flgB	flagellar basal body rod protein FlgB	-0.522612	5.10997	0.152337	0.429793
IEU92_RS12010	dsdC	DNA-binding transcriptional regulator DsdC	-0.522476	5.51202	0.133942	0.399928
IEU92_RS13840	hypE	hydrogenase maturation carbamoyl dehydratase HypE	-0.520933	6.83856	0.152207	0.429793
IEU92_RS03200	IEU92_RS03200	DNA-binding transcriptional regulator	-0.519072	8.12468	0.370184	0.674262
IEU92_RS03615	pxpA	5-oxoprolinase subunit PxpA	-0.518681	5.78286	0.146669	0.422224
IEU92_RS11100	IEU92_RS11100	DEAD/DEAH box helicase	-0.518544	5.98507	0.147752	0.422942
IEU92_RS15550	ebgR	transcriptional regulator EbgR	-0.518086	6.66581	0.152396	0.429793
IEU92_RS09415	yebF	protein YebF	-0.516649	2.46913	0.246957	0.560967
IEU92_RS14650	recJ	single-stranded-DNA-specific exonuclease RecJ	-0.51651	7.34541	0.160514	0.440153
IEU92_RS04875	helD	DNA helicase IV	-0.515924	6.71423	0.146766	0.422224
IEU92_RS11090	bcr	multidrug efflux MFS transporter Bcr	-0.515866	6.86973	0.224938	0.534052
IEU92_RS00515	coaE	dephospho-CoA kinase	-0.515584	-1.6683	1	1
IEU92_RS02980	fes	enterochelin esterase	-0.515371	5.0948	0.160198	0.440051
IEU92_RS04305	IEU92_RS04305	inner membrane protein YbjM	-0.514208	5.968	0.181736	0.476639
IEU92_RS02355	mscK	mechanosensitive channel MscK	-0.514114	7.98572	0.35793	0.667318
IEU92_RS14870	tkt	transketolase	-0.513837	4.21442	0.309494	0.617111
IEU92_RS05065	torA	trimethylamine-N-oxide reductase TorA	-0.512692	6.10751	0.153001	0.429793
IEU92_RS00655	panD	aspartate 1-decarboxylase	-0.512025	5.5963	0.231566	0.539185
IEU92_RS06010	IEU92_RS06010	translesion error-prone DNA polymerase V autoproteolytic subunit	-0.510442	4.29269	0.227149	0.535638
IEU92_RS08810	tcyP	cystine/sulfocysteine:cation symporter	-0.51037	5.49324	0.148996	0.425204
IEU92_RS04840	IEU92_RS04840	Lon protease family protein	-0.510096	6.57922	0.171078	0.456905
IEU92_RS19995	oxyR	DNA-binding transcriptional regulator OxyR	-0.509566	8.00331	0.369335	0.673595
IEU92_RS05770	IEU92_RS05770	excisionase-like protein from lambdoid prophage 14	-0.509291	3.98126	0.233206	0.540942
IEU92_RS08930	IEU92_RS08930	carboxymuconolactone decarboxylase family protein	-0.508716	2.50595	0.25174	0.56731
IEU92_RS04440	aqpZ	aquaporin Z	-0.508683	6.92004	0.192457	0.492371
IEU92_RS05070	torD	molecular chaperone TorD	-0.508046	4.70473	0.214077	0.522363
IEU92_RS03910	IEU92_RS03910	anion permease	-0.506243	7.70896	0.219113	0.529359
IEU92_RS11855	IEU92_RS11855	fimbrial protein	-0.50526	5.95471	0.203538	0.505986
IEU92_RS10680	IEU92_RS10680	GntR family transcriptional regulator	-0.505204	2.5614	0.257008	0.571649
IEU92_RS03710	mngB	mannosylglycerate hydrolase	-0.504624	7.74393	0.228592	0.536442
IEU92_RS10330	IEU92_RS10330	pseudogene	-0.503506	7.1285	0.164754	0.446144
IEU92_RS10400	wcaK	colanic acid biosynthesis pyruvyl transferase WcaK	-0.503505	7.15129	0.184855	0.482516
IEU92_RS13910	pcm	protein-L-isoaspartate O-methyltransferase	-0.503313	5.38155	0.160779	0.440597
IEU92_RS13235	IEU92_RS13235	DUF2799 domain-containing protein	-0.502104	6.7083	0.159489	0.439483
IEU92_RS03915	IEU92_RS03915	hydratase	-0.501745	8.59695	0.414299	0.714515
IEU92_RS04135	ompX	outer membrane protein OmpX	-0.500498	5.63454	0.189334	0.488475
IEU92_RS17600	IEU92_RS17600	pseudogene	-0.500129	3.33909	0.365241	0.669124
IEU92_RS10150	IEU92_RS10150	hypothetical protein	-0.498863	5.61017	0.218758	0.528954
IEU92_RS10420	cpsB	mannose-1-phosphate guanyltransferase	-0.497582	6.73205	0.202588	0.505174
IEU92_RS05125	rutD	pyrimidine utilization protein D	-0.497197	5.79066	0.168766	0.453584
IEU92_RS11840	smrB	endonuclease SmrB	-0.496444	5.70782	0.204639	0.507328
IEU92_RS05480	flgK	flagellar hook-associated protein FlgK	-0.495818	5.94146	0.163194	0.444222
IEU92_RS12165	IEU92_RS12165	sensor domain-containing phosphodiesterase	-0.494685	7.70679	0.221718	0.531004
IEU92_RS08095	IEU92_RS08095	dimethyl sulfoxide reductase anchor subunit	-0.494408	4.57871	0.201065	0.502957
IEU92_RS02680	fimC	type 1 fimbria chaperone FimC	-0.49342	2.82121	0.387847	0.688844
IEU92_RS05500	yceF	7-methyl-GTP pyrophosphatase	-0.49295	6.11381	0.219625	0.52963
IEU92_RS16045	glmM	phosphoglucosamine mutase	-0.492726	1.06371	0.230671	0.538746
IEU92_RS06905	IEU92_RS06905	DUF1376 domain-containing protein	-0.492005	4.57309	0.203521	0.505986
IEU92_RS18465	recG	ATP-dependent DNA helicase RecG	-0.491551	7.75666	0.239351	0.551307
IEU92_RS08955	IEU92_RS08955	CDP-alcohol phosphatidyltransferase family protein	-0.491432	3.67231	0.235966	0.545193
IEU92_RS03840	galM	galactose-1-epimerase	-0.490952	6.42278	0.165788	0.448289
IEU92_RS05220	IEU92_RS05220	hypothetical protein	-0.490594	5.62414	0.212847	0.520849
IEU92_RS05185	pgaD	poly-beta-1,6-N-acetyl-D-glucosamine biosynthesis protein PgaD	-0.488123	7.78845	0.254658	0.56935
IEU92_RS16275	IEU92_RS16275	YhcH/YjgK/YiaL family protein	-0.488017	6.36152	0.149363	0.425685
IEU92_RS12185	IEU92_RS12185	putative DNA-binding transcriptional regulator	-0.487055	5.70257	0.170111	0.456203
IEU92_RS10175	IEU92_RS10175	hypothetical protein	-0.486074	3.69381	0.28332	0.593142
IEU92_RS08400	nemR	DNA-binding transcriptional regulator NemR	-0.481907	3.40537	0.263256	0.57892
IEU92_RS07300	IEU92_RS07300	PLP-dependent aminotransferase family protein	-0.481776	5.57918	0.178834	0.471487
IEU92_RS02540	IEU92_RS02540	pseudogene	-0.479777	4.62201	0.219861	0.52963
IEU92_RS08715	btuE	bifunctional thioredoxin/glutathione peroxidase	-0.4797	4.74453	0.20322	0.505978
IEU92_RS08855	chbB	PTS N,N'-diacetylchitobiose transporter subunit IIB	-0.479326	4.08175	0.245581	0.558732
IEU92_RS11565	nuoN	NADH-quinone oxidoreductase subunit NuoN	-0.479057	4.72405	0.21329	0.521334
IEU92_RS12900	IEU92_RS12900	3-phenylpropionate MFS transporter	-0.47897	7.59644	0.246778	0.560859
IEU92_RS06725	IEU92_RS06725	zinc-binding alcohol dehydrogenase	-0.47826	3.86857	0.279777	0.589797
IEU92_RS08665	IEU92_RS08665	ferredoxin family protein	-0.47811	3.31703	0.298144	0.60876
IEU92_RS04190	fsa	fructose-6-phosphate aldolase	-0.478076	5.94459	0.176684	0.468564
IEU92_RS10340	IEU92_RS10340	LPS biosynthesis protein	-0.476604	7.98581	0.393305	0.693991
IEU92_RS04525	rarA	replication-associated recombination protein RarA	-0.475348	7.23425	0.196221	0.496358
IEU92_RS10320	IEU92_RS10320	pseudogene	-0.474717	5.76931	0.197095	0.497978
IEU92_RS10305	wzzB	LPS O-antigen chain length determinant protein WzzB	-0.474477	7.03535	0.206789	0.509756
IEU92_RS06040	dadA	D-amino acid dehydrogenase	-0.473592	5.29048	0.176429	0.468178
IEU92_RS10800	btsS	two-component regulatory system sensor histidine kinase BtsS	-0.473184	7.23271	0.223735	0.533148
IEU92_RS02395	htpG	molecular chaperone HtpG	-0.472629	8.12383	0.405569	0.707031
IEU92_RS02295	IEU92_RS02295	YbaY family lipoprotein	-0.472306	5.97994	0.187051	0.484973
IEU92_RS08270	IEU92_RS08270	oxidoreductase	-0.471357	6.0011	0.219272	0.529359
IEU92_RS11095	rsuA	16S rRNA pseudouridine(516) synthase RsuA	-0.471194	5.70814	0.187069	0.484973
IEU92_RS01990	IEU92_RS01990	pseudogene	-0.470832	7.52194	0.200616	0.502841
IEU92_RS10190	IEU92_RS10190	hypothetical protein	-0.470372	-0.135947	0.337552	0.648826
IEU92_RS00005	thrL	thr operon leader peptide	-0.469563	3.95931	0.256492	0.571455
IEU92_RS10070	IEU92_RS10070		-0.468895	3.96962	0.27541	0.589797
IEU92_RS09225	IEU92_RS09225	DUF1889 family protein	-0.468588	5.36057	0.186802	0.484973
IEU92_RS08635	IEU92_RS08635	acyl CoA:acetate/3-ketoacid CoA transferase	-0.468508	4.23222	0.249729	0.564564
IEU92_RS15970	deaD	ATP-dependent RNA helicase DeaD	-0.468428	7.01436	0.195544	0.49526
IEU92_RS11370	glpQ	glycerophosphodiester phosphodiesterase	-0.46838	6.8009	0.199175	0.501162
IEU92_RS08995	sppA	signal peptide peptidase SppA	-0.46795	5.42932	0.179042	0.471599
IEU92_RS02740	emrE	SMR family multidrug efflux protein EmrE	-0.467868	8.08139	0.409	0.710471
IEU92_RS13505	gabT	4-aminobutyrate--2-oxoglutarate transaminase	-0.467483	6.58477	0.204744	0.507328
IEU92_RS12745	IEU92_RS12745	glycine zipper 2TM domain-containing protein	-0.46723	6.97014	0.200602	0.502841
IEU92_RS00670	panB	3-methyl-2-oxobutanoate hydroxymethyltransferase	-0.467161	6.3398	0.170549	0.456542
IEU92_RS13190	clpB	ATP-dependent chaperone ClpB	-0.466699	8.20401	0.42608	0.724611
IEU92_RS04255	gstB	glutathione S-transferase GstB	-0.466695	4.79406	0.232985	0.540735
IEU92_RS17290	IEU92_RS17290	pseudogene	-0.464429	5.99486	0.195555	0.49526
IEU92_RS10930	galS	HTH-type transcriptional regulator GalS	-0.464009	5.27915	0.224637	0.533809
IEU92_RS11625	nuoA	NADH-quinone oxidoreductase subunit NuoA	-0.463947	1.45847	0.485761	0.77913
IEU92_RS14075	queE	7-carboxy-7-deazaguanine synthase QueE	-0.463295	7.21108	0.205044	0.507328
IEU92_RS03735	ybgC	tol-pal system-associated acyl-CoA thioesterase	-0.462921	5.86881	0.223702	0.533148
IEU92_RS07500	maeA	malate dehydrogenase	-0.461862	5.92349	0.206519	0.509446
IEU92_RS07450	narZ	nitrate reductase Z subunit alpha	-0.461378	6.64847	0.213089	0.521142
IEU92_RS03950	bioD	ATP-dependent dethiobiotin synthetase BioD	-0.461306	6.73228	0.227581	0.535638
IEU92_RS08205	fumC	class II fumarate hydratase	-0.461157	5.46736	0.197566	0.498414
IEU92_RS10100	ldtA	L,D-transpeptidase	-0.460624	5.48361	0.193198	0.493232
IEU92_RS01510	ecpR	ECP biosynthesis operon DNA-binding transcriptional regulator EcpR	-0.460239	4.45367	0.245402	0.558623
IEU92_RS14630	IEU92_RS14630	protein YqfH	-0.458653	5.47947	0.187206	0.485035
IEU92_RS05040	IEU92_RS05040	4Fe-4S binding protein	-0.458524	7.12175	0.200211	0.502584
IEU92_RS02235	ppiD	peptidylprolyl isomerase	-0.458399	7.72178	0.267102	0.584645
IEU92_RS18870	glmU	bifunctional UDP-N-acetylglucosamine diphosphorylase/glucosamine-1-phosphate N-acetyltransferase GlmU	-0.457893	2.21891	0.522725	0.801969
IEU92_RS03500	potE	putrescine-ornithine antiporter	-0.457428	7.35106	0.224477	0.533809
IEU92_RS05160	putP	sodium/proline symporter PutP	-0.457252	7.44783	0.254425	0.56935
IEU92_RS04475	clpA	ATP-dependent Clp protease ATP-binding subunit ClpA	-0.456192	7.7166	0.276667	0.589797
IEU92_RS08785	ghoS	type V toxin-antitoxin system endoribonuclease antitoxin GhoS	-0.454902	2.58312	0.299819	0.610056
IEU92_RS06570	IEU92_RS06570	hypothetical protein	-0.454202	5.4491	0.19851	0.500078
IEU92_RS17850	bcsF	cellulose biosynthesis protein BcsF	-0.45386	5.01647	0.210821	0.516481
IEU92_RS10975	IEU92_RS10975	sugar kinase	-0.453576	5.61441	0.222026	0.531058
IEU92_RS04435	lysO	L-lysine exporter LysO	-0.451623	7.63771	0.257818	0.571961
IEU92_RS11575	nuoL	NADH-quinone oxidoreductase subunit L	-0.451621	5.86814	0.195229	0.49526
IEU92_RS11040	IEU92_RS11040	mannitol dehydrogenase family protein	-0.451233	7.22409	0.224621	0.533809
IEU92_RS11915	IEU92_RS11915	formate/nitrite transporter family protein	-0.450798	6.18113	0.214548	0.522792
IEU92_RS09130	yoaF	DUF333 domain-containing lipoprotein YoaF	-0.449292	5.8028	0.217831	0.527866
IEU92_RS02975	fepA	siderophore enterobactin receptor FepA	-0.449072	8.55314	0.457374	0.752898
IEU92_RS00600	speD	adenosylmethionine decarboxylase	-0.448782	7.69261	0.273867	0.589797
IEU92_RS07650	hipA	type II toxin-antitoxin system serine/threonine protein kinase toxin HipA	-0.448183	3.91489	0.280732	0.589797
IEU92_RS07505	sra	stationary-phase-induced ribosome-associated protein	-0.448091	0.349208	0.691197	0.896501
IEU92_RS02620	IEU92_RS02620	DUF1116 domain-containing protein	-0.447839	6.81158	0.23122	0.538967
IEU92_RS13870	IEU92_RS13870	DeoR/GlpR transcriptional regulator	-0.447422	5.185	0.216558	0.526015
IEU92_RS06160	IEU92_RS06160	SirB family protein	-0.444954	6.01571	0.287012	0.596198
IEU92_RS17960	hokA	type I toxin-antitoxin system toxin HokA	-0.444361	5.8033	0.21681	0.526328
IEU92_RS11995	IEU92_RS11995	phage protein	-0.443142	5.96987	0.218061	0.527866
IEU92_RS08850	chbC	PTS N,N'-diacetylchitobiose transporter subunit IIC	-0.44303	5.75673	0.280514	0.589797
IEU92_RS01305	IEU92_RS01305	pseudogene	-0.442539	6.76013	0.22521	0.534279
IEU92_RS14100	mazG	nucleoside triphosphate pyrophosphohydrolase	-0.442393	6.60169	0.222011	0.531058
IEU92_RS14180	sdaB	L-serine ammonia-lyase II	-0.441785	7.43778	0.249509	0.564564
IEU92_RS09405	ptrB	oligopeptidase B	-0.440799	6.18505	0.238615	0.550268
IEU92_RS07960	hokD	type I toxin-antitoxin system toxin HokD	-0.440695	1.81396	0.478889	0.772548
IEU92_RS04720	pncB	nicotinate phosphoribosyltransferase	-0.440579	5.90234	0.251935	0.56745
IEU92_RS05305	clsC	cardiolipin synthase ClsC	-0.4402	6.96264	0.226196	0.535638
IEU92_RS06240	narJ	nitrate reductase molybdenum cofactor assembly chaperone	-0.440097	4.94996	0.227787	0.535638
IEU92_RS04110	glnP	glutamine ABC transporter permease GlnP	-0.439469	5.40039	0.227628	0.535638
IEU92_RS10910	preA	NAD-dependent dihydropyrimidine dehydrogenase subunit PreA	-0.439012	5.55057	0.21029	0.515477
IEU92_RS11465	arnT	lipid IV(A) 4-amino-4-deoxy-L-arabinosyltransferase	-0.438915	6.64054	0.224085	0.533386
IEU92_RS12915	IEU92_RS12915	3-phenylpropionate/cinnamic acid dioxygenase subunit beta	-0.438283	5.92396	0.249215	0.564564
IEU92_RS10460	wcaC	colanic acid biosynthesis glycosyltransferase WcaC	-0.438015	5.55821	0.227533	0.535638
IEU92_RS06745	pgmB	beta-phosphoglucomutase	-0.43695	3.25458	0.370285	0.674262
IEU92_RS15875	IEU92_RS15875	molecular chaperone	-0.436236	8.02289	0.442229	0.740364
IEU92_RS03860	modF	molybdate ABC transporter ATP-binding protein ModF	-0.436073	7.09066	0.230773	0.538746
IEU92_RS13020	yfhb	phosphatidylglycerophosphatase C	-0.435599	6.28614	0.207915	0.511707
IEU92_RS04775	IEU92_RS04775	fimbrial protein	-0.43535	5.49362	0.205096	0.507328
IEU92_RS14085	IEU92_RS14085	YgcG family protein	-0.434033	5.58181	0.218625	0.52893
IEU92_RS18150	selA	L-seryl-tRNA(Sec) selenium transferase	-0.433813	8.01024	0.439993	0.738398
IEU92_RS06785	ycjG	L-Ala-D/L-Glu epimerase	-0.433479	3.93497	0.292422	0.60246
IEU92_RS12655	hyfH	hydrogenase 4 subunit H	-0.433171	4.92754	0.252925	0.568051
IEU92_RS10265	hisG	ATP phosphoribosyltransferase	-0.433148	5.91103	0.228376	0.536433
IEU92_RS09110	IEU92_RS09110	DUF441 domain-containing protein	-0.4325	3.4358	0.305253	0.614965
IEU92_RS04460	macB	macrolide ABC transporter ATP-binding protein/permease MacB	-0.431624	7.23163	0.253059	0.568051
IEU92_RS12415	IEU92_RS12415	integrase arm-type DNA-binding domain-containing protein	-0.43031	5.95412	0.222554	0.531817
IEU92_RS10665	IEU92_RS10665	nucleoside permease	-0.430166	6.83976	0.27927	0.589797
IEU92_RS17035	phoB	transcriptional regulator PhoB	-0.429742	6.65934	0.223142	0.532626
IEU92_RS02030	phoR	phosphate regulon sensor histidine kinase PhoR	-0.428997	6.86278	0.242055	0.553952
IEU92_RS10770	IEU92_RS10770	hypothetical protein	-0.427987	7.06988	0.278544	0.589797
IEU92_RS14410	kduI	5-dehydro-4-deoxy-D-glucuronate isomerase	-0.426618	8.38638	0.470431	0.76513
IEU92_RS10710	rcnB	Ni(II)/Co(II) efflux transporter accessory subunit RcnB	-0.425925	7.64385	0.297097	0.607408
IEU92_RS00740	hrpB	ATP-dependent helicase HrpB	-0.425431	7.9631	0.447381	0.744027
IEU92_RS11955	IEU92_RS11955	tail fiber assembly protein	-0.425312	4.929	0.284737	0.593708
IEU92_RS21115	nsrR	nitric oxide-sensing transcriptional repressor NsrR	-0.425124	5.17374	0.244646	0.557793
IEU92_RS09005	IEU92_RS09005	bifunctional pyrazinamidase/nicotinamidase	-0.424914	4.40506	0.342984	0.654107
IEU92_RS03295	IEU92_RS03295	DUF1266 domain-containing protein	-0.424447	7.86546	0.342395	0.653991
IEU92_RS03005	fepG	iron-enterobactin ABC transporter permease	-0.423275	3.57517	0.342523	0.653991
IEU92_RS05290	csgC	curli assembly protein CsgC	-0.422723	3.8737	0.329345	0.637666
IEU92_RS19145	wecC	UDP-N-acetyl-D-mannosamine dehydrogenase	-0.422466	7.34552	0.250156	0.565231
IEU92_RS07945	IEU92_RS07945	DUF968 domain-containing protein	-0.421262	5.49944	0.237	0.547071
IEU92_RS09015	IEU92_RS09015	DeoR/GlpR transcriptional regulator	-0.420852	7.84117	0.326003	0.634744
IEU92_RS07375	ansP	L-asparagine permease	-0.420696	5.35174	0.22063	0.53048
IEU92_RS08705	IEU92_RS08705	endopeptidase	-0.419757	5.88064	0.229387	0.537069
IEU92_RS04335	potF	spermidine/putrescine ABC transporter substrate-binding protein PotF	-0.419364	7.56971	0.264984	0.581226
IEU92_RS10485	wza	polysaccharide export protein Wza	-0.419254	6.43739	0.223549	0.533148
IEU92_RS10415	cpsG	colanic acid biosynthesis phosphomannomutase CpsG	-0.418071	6.69392	0.240014	0.552046
IEU92_RS12410	eutB	ethanolamine ammonia-lyase subunit alpha	-0.417876	7.6665	0.30826	0.616338
IEU92_RS09420	yebG	DNA damage-inducible protein YebG	-0.4175	-0.523638	0.639583	0.867762
IEU92_RS04985	IEU92_RS04985	polysaccharide export protein	-0.416747	6.88973	0.293283	0.603943
IEU92_RS12315	cysA	sulfate/thiosulfate ABC transporter ATP-binding protein CysA	-0.416701	6.70306	0.252993	0.568051
IEU92_RS08010	IEU92_RS08010	hypothetical protein	-0.416043	3.43923	0.316786	0.624658
IEU92_RS03180	crcB	fluoride efflux transporter CrcB	-0.415333	4.89205	0.259887	0.575358
IEU92_RS20675	phnN	ribose 1,5-bisphosphokinase	-0.41505	6.28611	0.224989	0.534052
IEU92_RS12600	bamC	outer membrane protein assembly factor BamC	-0.414767	6.68812	0.249672	0.564564
IEU92_RS04140	opgE	phosphoethanolamine transferase	-0.414742	7.39141	0.28411	0.593342
IEU92_RS07075	IEU92_RS07075	2,3-dehydroadipyl-CoA hydratase	-0.414535	5.80223	0.240199	0.55207
IEU92_RS12690	arsC	arsenate reductase (glutaredoxin)	-0.414302	3.72512	0.308818	0.616338
IEU92_RS01170	dinB	DNA polymerase IV	-0.413853	6.67678	0.26582	0.582759
IEU92_RS08905	astC	succinylornithine/acetylornithine transaminase	-0.413653	4.48095	0.296195	0.606948
IEU92_RS10445	wcaF	colanic acid biosynthesis acetyltransferase WcaF	-0.412833	5.74419	0.248173	0.563131
IEU92_RS08805	IEU92_RS08805	metal-dependent hydrolase	-0.411973	4.69163	0.310164	0.617584
IEU92_RS05250	ycdY	molecular chaperone YcdY	-0.411966	6.50346	0.24039	0.552212
IEU92_RS12330	cysP	thiosulfate/sulfate ABC transporter substrate-binding protein CysP	-0.411872	6.24976	0.252978	0.568051
IEU92_RS07185	aldA	aldehyde dehydrogenase	-0.411802	5.59995	0.250492	0.565421
IEU92_RS11865	IEU92_RS11865	fimbria/pilus periplasmic chaperone	-0.411279	7.06523	0.262863	0.578464
IEU92_RS07715	IEU92_RS07715	bestrophin family inner membrane protein	-0.41094	3.85791	0.357366	0.66704
IEU92_RS01995	IEU92_RS01995	protein YkiD	-0.410506	4.89384	0.277555	0.589797
IEU92_RS12365	IEU92_RS12365	RpoE-regulated lipoprotein	-0.410332	7.70087	0.32421	0.633743
IEU92_RS15160	hybC	hydrogenase 2 large subunit	-0.41013	7.8203	0.333162	0.64301
IEU92_RS11605	nuoF	NADH-quinone oxidoreductase subunit NuoF	-0.408578	5.51229	0.29374	0.604066
IEU92_RS09070	yeaE	methylglyoxal reductase YeaE	-0.408505	5.64158	0.254776	0.56935
IEU92_RS11545	IEU92_RS11545	YfbM family protein	-0.408365	5.15615	0.250769	0.565421
IEU92_RS03455	uof	fur leader peptide	-0.406242	0.825811	0.310863	0.617902
IEU92_RS14520	xdhB	xanthine dehydrogenase FAD-binding subunit XdhB	-0.405955	6.56867	0.250509	0.565421
IEU92_RS08105	clcB	voltage-gated ClC-type chloride channel ClcB	-0.404146	5.05087	0.303594	0.612779
IEU92_RS05825	IEU92_RS05825	baseplate J/gp47 family protein	-0.403575	6.31124	0.321503	0.630182
IEU92_RS06700	pspE	thiosulfate sulfurtransferase PspE	-0.403516	4.46396	0.421279	0.7202
IEU92_RS07005	hslJ	heat shock protein HslJ	-0.403435	3.0474	0.364358	0.668606
IEU92_RS02990	entF	enterobactin non-ribosomal peptide synthetase EntF	-0.402879	8.60664	0.506615	0.794354
IEU92_RS07540	IEU92_RS07540	ABC transporter substrate-binding protein	-0.402868	4.37535	0.311707	0.617975
IEU92_RS05180	phoH	phosphate starvation-inducible protein PhoH	-0.401432	4.78099	0.279618	0.589797
IEU92_RS07025	IEU92_RS07025	YdbL family protein	-0.399712	4.52185	0.314329	0.621839
IEU92_RS11870	yfcU	pseudogene	-0.399599	8.17966	0.49286	0.784595
IEU92_RS22120	IEU92_RS22120	DUF1328 domain-containing protein	-0.399285	1.92781	0.58103	0.835207
IEU92_RS15295	qseB	two-component system response regulator QseB	-0.398562	6.91946	0.280511	0.589797
IEU92_RS02790	IEU92_RS02790	YlcG family protein	-0.397549	4.2259	0.31631	0.624008
IEU92_RS09055	msrB	peptide-methionine (R)-S-oxide reductase MsrB	-0.397271	4.98847	0.279493	0.589797
IEU92_RS07165	IEU92_RS07165	phosphatase PAP2/dual specificity phosphatase family protein	-0.396631	5.14937	0.266663	0.584307
IEU92_RS07100	paaF	phenylacetate--CoA ligase	-0.396543	5.01201	0.308736	0.616338
IEU92_RS03930	bioA	adenosylmethionine--8-amino-7-oxononanoate transaminase	-0.39652	6.78449	0.308009	0.616338
IEU92_RS04090	IEU92_RS04090	DUF1471 domain-containing protein	-0.396469	2.97467	0.404546	0.70618
IEU92_RS05970	minD	septum site-determining protein MinD	-0.394637	2.04238	0.356677	0.666813
IEU92_RS10515	alkA	DNA-3-methyladenine glycosylase 2	-0.394486	4.83405	0.285315	0.594406
IEU92_RS02810	essD	phage lysis protein EssD	-0.393959	6.2426	0.308738	0.616338
IEU92_RS15130	gss	bifunctional glutathionylspermidine amidase/synthase	-0.393438	8.95992	0.53303	0.806621
IEU92_RS07365	IEU92_RS07365	TonB-dependent receptor	-0.393375	6.76112	0.282299	0.591872
IEU92_RS07135	IEU92_RS07135	pseudogene	-0.393292	7.995	0.487163	0.779425
IEU92_RS12585	tmcA	tRNA cytosine(34) acetyltransferase TmcA	-0.391939	7.15718	0.290092	0.600442
IEU92_RS14140	gudP	galactarate/glucarate/glycerate transporter GudP	-0.391731	7.75746	0.34194	0.653754
IEU92_RS07095	paaJ	bifunctional 3-oxoadipyl-CoA/3-oxo-5,6-dehydrosuberyl-CoA thiolase	-0.391725	6.51383	0.283773	0.59321
IEU92_RS10960	IEU92_RS10960	LysR family transcriptional regulator	-0.391467	5.54229	0.289509	0.599929
IEU92_RS10010	msrP	protein-methionine-sulfoxide reductase catalytic subunit MsrP	-0.390855	4.87603	0.319023	0.627044
IEU92_RS11510	menF	isochorismate synthase MenF	-0.39066	6.92667	0.308186	0.616338
IEU92_RS06165	IEU92_RS06165	tetratricopeptide repeat-containing protein	-0.390371	6.13629	0.287515	0.596952
IEU92_RS13880	IEU92_RS13880	four-carbon acid sugar kinase family protein	-0.389737	7.35895	0.291657	0.601678
IEU92_RS12440	IEU92_RS12440	hypothetical protein	-0.389674	5.83057	0.27607	0.589797
IEU92_RS00805	dgt	dGTPase	-0.389009	9.53145	0.547089	0.817301
IEU92_RS10250	yoeB	type II toxin-antitoxin system mRNA interferase toxin YoeB	-0.388596	4.82118	0.295284	0.60631
IEU92_RS05105	IEU92_RS05105	general stress protein	-0.388082	3.48719	0.396661	0.697555
IEU92_RS16285	IEU92_RS16285	N-acetylmannosamine-6-phosphate 2-epimerase	-0.387815	6.85056	0.283714	0.59321
IEU92_RS06655	puuR	HTH-type transcriptional regulator PuuR	-0.387454	3.11571	0.348298	0.657965
IEU92_RS15475	ttdR	DNA-binding transcriptional activator TtdR	-0.386994	8.70468	0.525119	0.802413
IEU92_RS05170	efeO	iron uptake system protein EfeO	-0.386825	5.53048	0.312996	0.619758
IEU92_RS10655	gatY	tagatose-bisphosphate aldolase subunit GatY	-0.385478	7.15022	0.307498	0.616338
IEU92_RS03900	IEU92_RS03900	LysR family transcriptional regulator	-0.384875	6.39158	0.269136	0.588219
IEU92_RS11185	napC	cytochrome c-type protein NapC	-0.384764	6.80225	0.290222	0.600442
IEU92_RS02885	IEU92_RS02885	DUF4434 family protein	-0.384131	5.65753	0.275146	0.589797
IEU92_RS15370	IEU92_RS15370	hypothetical protein	-0.383682	6.87526	0.299042	0.609053
IEU92_RS04340	potG	putrescine ABC transporter ATP-binding subunit PotG	-0.383374	5.55077	0.284491	0.593558
IEU92_RS05860	mcrA	5-methylcytosine-specific endonuclease McrA	-0.383372	3.9845	0.374707	0.677286
IEU92_RS09445	hexR	DNA-binding transcriptional regulator HexR	-0.383158	5.20639	0.281037	0.590096
IEU92_RS04240	rimO	30S ribosomal protein S12 methylthiotransferase RimO	-0.382834	6.28319	0.291282	0.60136
IEU92_RS14145	IEU92_RS14145	flavodoxin	-0.382393	4.67885	0.309005	0.616423
IEU92_RS05390	grxB	glutaredoxin 2	-0.380422	3.93696	0.359276	0.667449
IEU92_RS02890	nfrA	bacteriophage adsorption protein NfrA	-0.380294	8.63868	0.531277	0.80502
IEU92_RS11825	mepA	penicillin-insensitive murein endopeptidase	-0.380233	5.08495	0.289317	0.59982
IEU92_RS08055	IEU92_RS08055	YnfA family protein	-0.379556	3.82522	0.41339	0.714036
IEU92_RS01150	IEU92_RS01150	C40 family peptidase	-0.378872	6.13254	0.279682	0.589797
IEU92_RS18855	pstC	phosphate ABC transporter permease PstC	-0.378228	4.73654	0.359564	0.667449
IEU92_RS09670	araG	arabinose ABC transporter ATP binding protein AraG	-0.377725	5.59012	0.286267	0.595104
IEU92_RS22155	deoB	phosphopentomutase	-0.376382	6.52509	0.305495	0.615163
IEU92_RS10160	IEU92_RS10160	DUF987 domain-containing protein	-0.376281	5.08597	0.290233	0.600442
IEU92_RS03755	tolB	Tol-Pal system protein TolB	-0.376087	4.57078	0.572286	0.830738
IEU92_RS03135	citF	citrate lyase subunit alpha	-0.375095	7.76895	0.387716	0.688844
IEU92_RS15925	yhbO	protein/nucleic acid deglycase	-0.37501	6.56194	0.300397	0.610202
IEU92_RS06600	IEU92_RS06600	DUF559 domain-containing protein	-0.374611	4.77471	0.32167	0.63022
IEU92_RS06575	pdeR	cyclic di-GMP phosphodiesterase	-0.374107	7.06622	0.295948	0.606938
IEU92_RS02865	IEU92_RS02865	pseudogene	-0.373839	6.8321	0.346164	0.656254
IEU92_RS03305	hscC	molecular chaperone HscC	-0.373307	7.09178	0.30089	0.610202
IEU92_RS04245	bssR	biofilm formation regulator BssR	-0.373221	3.66877	0.360038	0.66775
IEU92_RS00950	IEU92_RS00950	YaeP family protein	-0.372584	4.63985	0.325493	0.634744
IEU92_RS01430	IEU92_RS01430	hypothetical protein	-0.372376	1.88618	0.396402	0.697555
IEU92_RS10110	cobS	adenosylcobinamide-GDP ribazoletransferase	-0.372304	5.00567	0.305971	0.615252
IEU92_RS09315	kdgR	DNA-binding transcriptional regulator KdgR	-0.372242	5.07059	0.308674	0.616338
IEU92_RS11260	rcsD	phosphotransferase RcsD	-0.371465	7.99911	0.518794	0.79836
IEU92_RS08645	IEU92_RS08645	AraC family transcriptional regulator	-0.370904	4.75342	0.316144	0.624008
IEU92_RS12235	xapA	xanthosine phosphorylase	-0.370901	6.69841	0.310061	0.617584
IEU92_RS11755	dedD	cell division protein DedD	-0.369623	5.27471	0.305246	0.614965
IEU92_RS06835	IEU92_RS06835	DUF3596 domain-containing protein	-0.368743	5.95949	0.300675	0.610202
IEU92_RS15815	agaR	aga operon transcriptional regulator AgaR	-0.368656	6.44145	0.296304	0.606948
IEU92_RS22220	gpmB	2,3-diphosphoglycerate-dependent phosphoglycerate mutase GpmB	-0.367863	6.35199	0.288168	0.598019
IEU92_RS17055	IEU92_RS17055	phosphotriesterase-related protein	-0.367821	7.88136	0.411944	0.713269
IEU92_RS12500	eutT	ethanolamine utilization cob(I)yrinic acid a,c-diamide adenosyltransferase EutT	-0.367523	5.47608	0.297978	0.60876
IEU92_RS06960	IEU92_RS06960	prophage tail fiber N-terminal domain-containing protein	-0.367353	7.28532	0.316292	0.624008
IEU92_RS09755	IEU92_RS09755	DUF2594 family protein	-0.36603	5.75462	0.302267	0.611543
IEU92_RS03920	IEU92_RS03920	putative acyl-CoA thioester hydrolase	-0.365897	7.30462	0.323267	0.633059
IEU92_RS00170	caiD	crotonobetainyl-CoA hydratase	-0.365752	8.07816	0.516452	0.796762
IEU92_RS02390	recR	recombination protein RecR	-0.364915	6.16681	0.29829	0.60876
IEU92_RS02970	entD	enterobactin synthase subunit EntD	-0.364633	5.92345	0.296675	0.607125
IEU92_RS09620	cheW	chemotaxis protein CheW	-0.364031	4.0831	0.370685	0.674262
IEU92_RS01225	proB	glutamate 5-kinase	-0.36401	7.47534	0.326121	0.634744
IEU92_RS07260	tnpA	pseudogene	-0.363848	3.4668	0.49458	0.785519
IEU92_RS06320	adhE	bifunctional acetaldehyde-CoA/alcohol dehydrogenase	-0.363526	7.32822	0.356707	0.666813
IEU92_RS21700	IEU92_RS21700	IclR family transcriptional regulator	-0.362018	5.88427	0.298807	0.609053
IEU92_RS03485	IEU92_RS03485	lipoprotein	-0.36183	6.93875	0.314793	0.622163
IEU92_RS04405	IEU92_RS04405	NAD(P)-dependent oxidoreductase	-0.361519	6.01461	0.358123	0.667318
IEU92_RS05325	IEU92_RS05325	YceK/YidQ family lipoprotein	-0.360764	3.6784	0.382631	0.684699
IEU92_RS05045	torS	TMAO reductase system sensor histidine kinase/response regulator TorS	-0.360518	7.69893	0.388858	0.689493
IEU92_RS04210	gsiA	glutathione ABC transporter ATP-binding protein GsiA	-0.35993	7.01959	0.327839	0.636183
IEU92_RS13335	IEU92_RS13335	hypothetical protein	-0.35991	5.62493	0.318009	0.626204
IEU92_RS05050	torT	TMAO reductase system periplasmic protein TorT	-0.359331	6.1202	0.312788	0.619634
IEU92_RS04120	dps	DNA starvation/stationary phase protection protein Dps	-0.358935	6.67539	0.311349	0.617975
IEU92_RS03165	dcuC	anaerobic C4-dicarboxylate transporter DcuC	-0.358605	8.07598	0.535356	0.807394
IEU92_RS19670	fdnG	formate dehydrogenase-N subunit alpha	-0.358392	9.09158	0.568242	0.829828
IEU92_RS10455	wcaD	putative colanic acid polymerase WcaD	-0.35683	6.25626	0.345218	0.655769
IEU92_RS04905	yccX	acylphosphatase	-0.356426	4.59947	0.351604	0.661445
IEU92_RS04085	IEU92_RS04085	catecholate siderophore receptor Fiu	-0.356018	7.01494	0.32373	0.633385
IEU92_RS01445	IEU92_RS01445	integrase family protein	-0.354456	8.02309	0.528859	0.803438
IEU92_RS04935	hyaC	Ni/Fe-hydrogenase b-type cytochrome subunit	-0.354039	5.45462	0.31162	0.617975
IEU92_RS10980	IEU92_RS10980	NupC/NupG family nucleoside CNT transporter	-0.354027	5.58586	0.311806	0.617975
IEU92_RS08370	IEU92_RS08370	DUF1656 domain-containing protein	-0.353945	1.39938	0.519134	0.798596
IEU92_RS09790	fliA	RNA polymerase sigma factor FliA	-0.353918	5.72331	0.310902	0.617902
IEU92_RS04180	IEU92_RS04180	glycyl radical protein	-0.353874	8.16435	0.540246	0.811793
IEU92_RS07445	narH	nitrate reductase subunit beta	-0.353632	6.13179	0.323627	0.633385
IEU92_RS13715	srlD	sorbitol-6-phosphate dehydrogenase	-0.353044	6.41073	0.304297	0.613908
IEU92_RS06645	puuA	glutamate-putrescine ligase	-0.352036	6.38806	0.33443	0.644584
IEU92_RS00565	pdhR	pyruvate dehydrogenase complex transcriptional repressor PdhR	-0.351422	4.8091	0.344376	0.655375
IEU92_RS12910	IEU92_RS12910	aromatic ring-hydroxylating dioxygenase subunit alpha	-0.350892	7.71046	0.402037	0.702948
IEU92_RS00290	rapA	RNA polymerase-associated protein RapA	-0.350515	8.77049	0.606383	0.851326
IEU92_RS04825	pqiC	membrane integrity-associated transporter subunit PqiC	-0.35047	5.18365	0.399056	0.699166
IEU92_RS12830	sseB	enhanced serine sensitivity protein SseB	-0.348871	7.88824	0.442725	0.740764
IEU92_RS16935	IEU92_RS16935	YheU family protein	-0.348628	6.96818	0.342385	0.653991
IEU92_RS10395	wcaL	colanic acid biosynthesis glycosyltransferase WcaL	-0.348445	5.73651	0.317636	0.62595
IEU92_RS10440	gmd	GDP-mannose 4,6-dehydratase	-0.348443	5.84881	0.320169	0.628719
IEU92_RS03580	IEU92_RS03580	pseudogene	-0.347979	6.28362	0.307668	0.616338
IEU92_RS08420	IEU92_RS08420	ATP-dependent helicase	-0.347842	6.99617	0.351495	0.661445
IEU92_RS09395	IEU92_RS09395	carbon-nitrogen hydrolase family protein	-0.34713	5.66318	0.328208	0.636611
IEU92_RS06805	IEU92_RS06805	alpha/beta hydrolase	-0.346624	5.77882	0.339764	0.651342
IEU92_RS07480	fdnH	formate dehydrogenase N subunit beta	-0.344942	4.83101	0.350989	0.661296
IEU92_RS08945	IEU92_RS08945	ATP-binding cassette domain-containing protein	-0.344151	4.14988	0.394421	0.695319
IEU92_RS11340	yfaL	AIDA-I family autotransporter adhesin YfaL/EhaC	-0.344142	8.59823	0.572213	0.830738
IEU92_RS18925	mnmG	tRNA uridine(34) 5-carboxymethylaminomethyl synthesis enzyme MnmG	-0.344065	5.24319	0.408536	0.710245
IEU92_RS04550	IEU92_RS04550	hydrolase	-0.343846	5.85954	0.358823	0.667318
IEU92_RS05540	fabF	beta-ketoacyl-ACP synthase II	-0.343542	5.95806	0.380067	0.68297
IEU92_RS09675	araF	arabinose ABC transporter substrate-binding protein AraF	-0.342722	3.3928	0.443543	0.741262
IEU92_RS01530	IEU92_RS01530	hypothetical protein	-0.342647	2.13891	0.444826	0.742925
IEU92_RS01670	yahK	NADPH-dependent aldehyde reductase YahK	-0.342412	7.56784	0.355831	0.666306
IEU92_RS15725	tdcG	L-serine ammonia-lyase	-0.341428	6.46522	0.346836	0.656943
IEU92_RS12065	IEU92_RS12065	YfdX family protein	-0.340271	4.57833	0.383849	0.685444
IEU92_RS09865	fliG	flagellar motor switch protein FliG	-0.340169	5.26471	0.344808	0.655717
IEU92_RS17675	IEU92_RS17675	pseudogene	-0.339958	2.51655	0.590137	0.841951
IEU92_RS03270	IEU92_RS03270	zinc ribbon-containing protein	-0.338379	6.24663	0.342724	0.654082
IEU92_RS00540	ppdD	prepilin peptidase-dependent pilin	-0.337907	7.09529	0.348213	0.657965
IEU92_RS16310	sspB	ClpXP protease specificity-enhancing factor	-0.336682	5.44461	0.353214	0.663441
IEU92_RS19540	glnG	nitrogen regulation protein NR(I)	-0.336672	5.66888	0.361146	0.667757
IEU92_RS03835	gpmA	2,3-diphosphoglycerate-dependent phosphoglycerate mutase	-0.336468	6.38973	0.328894	0.637363
IEU92_RS07685	lsrC	autoinducer 2 ABC transporter permease LsrC	-0.335919	5.82579	0.36463	0.668723
IEU92_RS03505	speF	ornithine decarboxylase SpeF	-0.335803	8.06911	0.550586	0.820124
IEU92_RS06985	uspF	universal stress protein UspF	-0.335207	4.3389	0.385249	0.686388
IEU92_RS04235	IEU92_RS04235	GGDEF domain-containing protein	-0.334916	7.67848	0.416726	0.717182
IEU92_RS06830	ttcA	pseudogene	-0.334554	4.50558	0.383758	0.685444
IEU92_RS05370	bssS	biofilm formation regulator BssS	-0.333773	3.95307	0.413661	0.714217
IEU92_RS01745	cynX	cyanate transporter CynX	-0.3328	7.3485	0.364188	0.668606
IEU92_RS04430	hcp	hydroxylamine reductase	-0.331346	7.05238	0.365444	0.669124
IEU92_RS14210	fucK	L-fuculokinase	-0.331277	7.95709	0.553196	0.821618
IEU92_RS02255	IEU92_RS02255	SgrR family transcriptional regulator	-0.330903	7.84981	0.451657	0.748658
IEU92_RS05280	csgB	curlin minor subunit CsgB	-0.330576	3.21154	0.427062	0.724875
IEU92_RS11130	yejO	pseudogene	-0.330575	8.09657	0.558787	0.824978
IEU92_RS04980	etp	protein-tyrosine-phosphatase Etp	-0.330364	5.67127	0.348082	0.657965
IEU92_RS13100	nadB	L-aspartate oxidase	-0.330356	7.60087	0.38336	0.68543
IEU92_RS10230	plaP	putrescine/proton symporter PlaP	-0.330351	5.93503	0.39735	0.697892
IEU92_RS12035	evgA	acid-sensing system DNA-binding response regulator EvgA	-0.330264	5.56946	0.361121	0.667757
IEU92_RS09230	IEU92_RS09230	YoaH family protein	-0.330114	4.10137	0.413192	0.714036
IEU92_RS04385	artP	arginine ABC transporter ATP-binding protein ArtP	-0.330088	5.51929	0.360413	0.667757
IEU92_RS05855	pinE	site-specific DNA recombinase	-0.329841	6.39013	0.388404	0.688973
IEU92_RS06750	IEU92_RS06750	pseudogene	-0.329738	6.12412	0.345295	0.655769
IEU92_RS11455	arnA	bifunctional UDP-4-amino-4-deoxy-L-arabinose formyltransferase/UDP-glucuronic acid oxidase ArnA	-0.329024	7.62125	0.399385	0.699455
IEU92_RS15720	IEU92_RS15720	HAAAP family serine/threonine permease	-0.328993	7.13073	0.357037	0.666813
IEU92_RS21715	IEU92_RS21715	PTS sugar transporter subunit IIA	-0.328514	6.39701	0.356869	0.666813
IEU92_RS08180	folM	dihydromonapterin reductase	-0.328097	3.5171	0.4728	0.766194
IEU92_RS01690	IEU92_RS01690	DUF1471 domain-containing protein	-0.328011	6.73246	0.370598	0.674262
IEU92_RS10985	rihB	ribosylpyrimidine nucleosidase	-0.327766	7.73976	0.436752	0.735084
IEU92_RS12675	IEU92_RS12675	formate transporter	-0.327578	5.96258	0.361303	0.667757
IEU92_RS10085	cbl	HTH-type transcriptional regulator Cbl	-0.326687	6.86265	0.374156	0.676901
IEU92_RS08595	IEU92_RS08595	FAD-binding oxidoreductase	-0.325518	6.70487	0.373475	0.676767
IEU92_RS04065	hcxB	hydroxycarboxylate dehydrogenase HcXB	-0.325007	6.19709	0.344474	0.655375
IEU92_RS22175	IEU92_RS22175	YtjB family periplasmic protein	-0.323595	6.09986	0.362244	0.668073
IEU92_RS10690	thiD	bifunctional hydroxymethylpyrimidine kinase/phosphomethylpyrimidine kinase	-0.323231	5.2487	0.397217	0.697892
IEU92_RS06720	IEU92_RS06720	carbohydrate ABC transporter permease	-0.321068	6.10329	0.365674	0.669203
IEU92_RS10855	IEU92_RS10855	DedA family protein	-0.320889	5.80533	0.36198	0.668073
IEU92_RS01850	IEU92_RS01850	glycosyltransferase family 2 protein	-0.3202	7.99384	0.565857	0.828101
IEU92_RS08085	IEU92_RS08085	dimethyl sulfoxide reductase subunit A	-0.320082	6.39718	0.343859	0.655079
IEU92_RS02905	cusR	copper response regulator transcription factor CusR	-0.320006	5.85027	0.36598	0.669262
IEU92_RS09365	IEU92_RS09365	YebW family protein	-0.319151	2.07169	0.421964	0.720693
IEU92_RS16315	sspA	stringent starvation protein A	-0.319144	4.87115	0.535296	0.807394
IEU92_RS15350	IEU92_RS15350	DUF1190 family protein	-0.319075	5.93464	0.360369	0.667757
IEU92_RS10970	nfo	deoxyribonuclease IV	-0.319024	5.51732	0.367901	0.67184
IEU92_RS13130	ung	uracil-DNA glycosylase	-0.318635	6.32247	0.347818	0.657931
IEU92_RS03610	pxpC	5-oxoprolinase subunit PxpC	-0.317842	6.43067	0.350254	0.660493
IEU92_RS19225	hemY	protoheme IX biogenesis protein HemY	-0.317812	7.46938	0.389562	0.690169
IEU92_RS11845	IEU92_RS11845	YfcO family protein	-0.317024	7.92013	0.527711	0.803068
IEU92_RS02730	IEU92_RS02730	IS3-like element IS3 family transposase	-0.316957	7.09158	0.374625	0.677286
IEU92_RS09195	rnd	ribonuclease D	-0.316752	4.83381	0.386089	0.687434
IEU92_RS13810	hycB	formate hydrogenlyase subunit HycB	-0.316621	6.09212	0.373234	0.676767
IEU92_RS06390	yciA	acyl-CoA thioester hydrolase YciA	-0.316395	4.11102	0.454122	0.749854
IEU92_RS22110	prfC	peptide chain release factor 3	-0.31627	4.89887	0.468617	0.763759
IEU92_RS01795	mhpF	acetaldehyde dehydrogenase	-0.316172	7.23723	0.390961	0.691659
IEU92_RS10520	yegD	molecular chaperone	-0.316139	6.98646	0.399786	0.69987
IEU92_RS16210	elbB	isoprenoid biosynthesis glyoxalase ElbB	-0.315808	7.26519	0.391836	0.692763
IEU92_RS09560	IEU92_RS09560	VOC family protein	-0.314845	3.00781	0.439619	0.738165
IEU92_RS04860	sxy	CRP-S regulon transcriptional coactivator Sxy	-0.314327	6.10839	0.384248	0.685627
IEU92_RS03150	citC	[citrate (pro-3S)-lyase] ligase	-0.314238	6.64868	0.386249	0.687434
IEU92_RS01255	IEU92_RS01255	RadC family protein	-0.314008	6.35562	0.354899	0.665144
IEU92_RS12765	xseA	exodeoxyribonuclease VII large subunit	-0.313615	6.56176	0.381432	0.683354
IEU92_RS06755	ompG	monomeric porin OmpG	-0.312689	5.42497	0.527785	0.803068
IEU92_RS20165	rsd	sigma D regulator	-0.312536	6.121	0.379539	0.682308
IEU92_RS15150	hybE	hydrogenase-2 assembly chaperone	-0.310922	6.74997	0.38698	0.688161
IEU92_RS17620	uspB	universal stress protein UspB	-0.310143	7.03994	0.393343	0.693991
IEU92_RS01765	lacI	DNA-binding transcriptional repressor LacI	-0.309902	6.6069	0.383698	0.685444
IEU92_RS12890	IEU92_RS12890	alpha/beta hydrolase	-0.309801	6.42093	0.358768	0.667318
IEU92_RS05145	rutR	HTH-type transcriptional regulator RutR	-0.308716	5.39666	0.37791	0.680524
IEU92_RS02930	pheP	phenylalanine transporter	-0.308641	7.40212	0.417408	0.717787
IEU92_RS05600	nagZ	beta-N-acetylhexosaminidase	-0.308314	5.38433	0.381179	0.683354
IEU92_RS21335	IEU92_RS21335	gamma-glutamylcyclotransferase	-0.307644	5.09098	0.585506	0.83882
IEU92_RS11560	IEU92_RS11560	tetratricopeptide repeat protein	-0.307636	6.23942	0.375867	0.678275
IEU92_RS02035	brnQ	branched-chain amino acid transporter carrier protein BrnQ	-0.307507	6.62978	0.380774	0.683354
IEU92_RS12550	narQ	nitrate/nitrite two-component system sensor histidine kinase NarQ	-0.307412	7.55896	0.43254	0.732031
IEU92_RS06630	IEU92_RS06630	YmjA family protein	-0.306664	2.81991	0.46044	0.756488
IEU92_RS02195	ampG	muropeptide MFS transporter AmpG	-0.306614	7.68499	0.446918	0.743994
IEU92_RS06070	IEU92_RS06070	GlsB/YeaQ/YmgE family stress response membrane protein	-0.306354	2.57592	0.516522	0.796762
IEU92_RS10345	wbbI	beta-1,6-galactofuranosyltransferase	-0.305448	8.64336	0.613803	0.855283
IEU92_RS08215	manA	mannose-6-phosphate isomerase	-0.305258	5.41738	0.394797	0.695696
IEU92_RS12305	IEU92_RS12305	WGR domain-containing protein	-0.304195	6.03306	0.392848	0.693978
IEU92_RS07085	paaC	3-hydroxyacyl-CoA dehydrogenase PaaC	-0.303993	6.33394	0.36602	0.669262
IEU92_RS02375	apt	adenine phosphoribosyltransferase	-0.303176	5.98161	0.396668	0.697555
IEU92_RS09050	IEU92_RS09050	YeaC family protein	-0.302006	5.21195	0.393251	0.693991
IEU92_RS06860	recE	exodeoxyribonuclease VIII	-0.301229	6.26961	0.381559	0.683354
IEU92_RS07785	ydeE	efflux MFS transporter YdeE	-0.29997	6.00683	0.413276	0.714036
IEU92_RS07780	eamA	O-acetylserine/cysteine exporter	-0.299748	5.24155	0.396916	0.697704
IEU92_RS06510	IEU92_RS06510	YmiA family putative membrane protein	-0.299709	4.12645	0.478244	0.772232
IEU92_RS05810	IEU92_RS05810	helix-turn-helix domain-containing protein	-0.299686	7.11512	0.482044	0.775588
IEU92_RS13735	norR	nitric oxide reductase transcriptional regulator NorR	-0.298891	7.4776	0.426122	0.724611
IEU92_RS15310	mdaB	NADPH:quinone oxidoreductase MdaB	-0.297615	6.73233	0.40692	0.708588
IEU92_RS02815	rrrD	lysozyme RrrD	-0.296995	7.33415	0.426636	0.724875
IEU92_RS04795	zapC	cell division protein ZapC	-0.296615	5.47998	0.402976	0.704153
IEU92_RS15315	IEU92_RS15315	antibiotic biosynthesis monooxygenase	-0.295121	5.61365	0.427016	0.724875
IEU92_RS12960	IEU92_RS12960	substrate-binding domain-containing protein	-0.294771	7.2169	0.421338	0.7202
IEU92_RS12660	hyfI	hydrogenase 4 catalytic subunit HyfI	-0.293705	5.90438	0.395259	0.696223
IEU92_RS12275	cysK	cysteine synthase A	-0.293048	7.64001	0.470277	0.76513
IEU92_RS17400	ugpC	sn-glycerol 3-phosphate ABC transporter ATP binding protein UgpC	-0.29274	6.94043	0.422487	0.721299
IEU92_RS05865	IEU92_RS05865	isocitrate dehydrogenase	-0.292072	-0.357759	1	1
IEU92_RS09320	IEU92_RS09320	MFS transporter	-0.291908	4.07741	0.464408	0.759795
IEU92_RS15325	yqiA	esterase YqiA	-0.291803	7.05446	0.421007	0.7202
IEU92_RS21435	ridA	2-iminobutanoate/2-iminopropanoate deaminase	-0.291733	2.7764	0.547924	0.817484
IEU92_RS13240	IEU92_RS13240	YfiR family protein	-0.291721	7.61755	0.443032	0.740851
IEU92_RS11145	ccmH	cytochrome c-type biogenesis thiol:disulfide oxidoreductase CcmH	-0.291321	5.61808	0.407535	0.709081
IEU92_RS06945	IEU92_RS06945	pseudogene	-0.288917	2.43414	0.562056	0.826048
IEU92_RS10925	mglB	galactose/glucose ABC transporter substrate-binding protein MglB	-0.288039	6.22958	0.456949	0.752487
IEU92_RS19400	tatC	Sec-independent protein translocase subunit TatC	-0.285278	6.27189	0.461935	0.757488
IEU92_RS02735	IEU92_RS02735	pseudogene	-0.285089	7.05672	0.436489	0.734932
IEU92_RS03025	entC	isochorismate synthase EntC	-0.284347	6.21377	0.419148	0.718755
IEU92_RS02600	allE	(S)-ureidoglycine aminohydrolase	-0.284127	7.11089	0.435593	0.73429
IEU92_RS12630	hyfC	hydrogenase 4 subunit HyfC	-0.284097	5.98168	0.42566	0.724611
IEU92_RS09830	yedF	sulfurtransferase-like selenium metabolism protein YedF	-0.283852	4.66975	0.446757	0.743994
IEU92_RS12050	yfdV	transporter YfdV	-0.28355	5.68244	0.419778	0.71926
IEU92_RS17230	nfuA	Fe-S biogenesis protein NfuA	-0.283147	4.99002	0.525424	0.802413
IEU92_RS00690	IEU92_RS00690	fimbrial protein	-0.282838	6.46687	0.446083	0.743994
IEU92_RS11535	IEU92_RS11535	VWA domain-containing protein	-0.282384	7.5608	0.45207	0.748658
IEU92_RS13025	IEU92_RS13025	MurR/RpiR family transcriptional regulator	-0.280564	6.92711	0.434147	0.733227
IEU92_RS01890	IEU92_RS01890	IS3-like element IS3 family transposase	-0.28025	7.07982	0.433422	0.732385
IEU92_RS15205	exbD	TonB system transport protein ExbD	-0.27985	4.94619	0.444886	0.742925
IEU92_RS18145	selB	selenocysteine-specific translation elongation factor	-0.279688	8.00264	0.616734	0.856653
IEU92_RS09200	fadD	long-chain-fatty-acid--CoA ligase FadD	-0.279424	6.95258	0.501671	0.791385
IEU92_RS10220	IEU92_RS10220	sulfurtransferase TusA	-0.278982	3.94544	0.478738	0.772548
IEU92_RS09910	fliP	flagellar type III secretion system pore protein FliP	-0.278051	4.5189	0.511466	0.796762
IEU92_RS14960	rdgB	RdgB/HAM1 family non-canonical purine NTP pyrophosphatase	-0.278045	5.58361	0.434276	0.733227
IEU92_RS08210	fumB	class I fumarate hydratase	-0.276897	5.7438	0.428541	0.72677
IEU92_RS02095	nrdR	transcriptional regulator NrdR	-0.274927	3.6086	0.490458	0.78301
IEU92_RS13660	IEU92_RS13660		-0.274913	-0.600518	0.638594	0.867762
IEU92_RS09425	purT	formate-dependent phosphoribosylglycinamide formyltransferase	-0.274723	5.14457	0.432298	0.73191
IEU92_RS09115	nimR	DNA-binding transcriptional regulator NimR	-0.274641	4.10307	0.48338	0.776861
IEU92_RS11310	IEU92_RS11310	DUF2300 domain-containing protein	-0.272695	7.26051	0.469214	0.764439
IEU92_RS12345	murQ	N-acetylmuramic acid 6-phosphate etherase	-0.272217	5.61377	0.440102	0.738398
IEU92_RS02710	IEU92_RS02710	site-specific integrase	-0.271774	7.68475	0.495154	0.785519
IEU92_RS02590	IEU92_RS02590	uracil/xanthine transporter	-0.271489	7.08431	0.447634	0.744027
IEU92_RS17335	gntK	gluconokinase	-0.271003	6.64473	0.441322	0.739283
IEU92_RS00605	speE	polyamine aminopropyltransferase	-0.270804	6.24584	0.434631	0.733247
IEU92_RS10570	IEU92_RS10570	MFS transporter	-0.270548	6.33851	0.446112	0.743994
IEU92_RS07190	gap	pseudogene	-0.270387	4.31323	0.484183	0.777859
IEU92_RS19135	wzzE	ECA polysaccharide chain length modulation protein	-0.270163	7.48549	0.463904	0.759261
IEU92_RS12145	IEU92_RS12145	DUF2502 domain-containing protein	-0.270078	3.88149	0.501673	0.791385
IEU92_RS07110	paaY	phenylacetic acid degradation protein PaaY	-0.269442	4.53885	0.47727	0.7711
IEU92_RS12735	IEU92_RS12735	hypothetical protein	-0.269259	2.09407	0.525511	0.802413
IEU92_RS02775	IEU92_RS02775	protein NinE from lambdoid prophage DLP12	-0.268983	2.23211	0.719445	0.913285
IEU92_RS02085	tsx	nucleoside-specific channel-forming protein Tsx	-0.268277	6.71804	0.445471	0.743612
IEU92_RS07555	dosC	diguanylate cyclase DosC	-0.268193	5.85441	0.439022	0.738165
IEU92_RS04355	IEU92_RS04355	YbjO family protein	-0.266966	7.16743	0.492964	0.784595
IEU92_RS04965	cbdX	cytochrome bd-II oxidase subunit CbdX	-0.266482	4.18025	0.498283	0.788364
IEU92_RS08250	malI	mal regulon transcriptional regulator MalI	-0.266105	3.88108	0.511944	0.796762
IEU92_RS05565	IEU92_RS05565	metal-dependent hydrolase	-0.266002	4.66193	0.516305	0.796762
IEU92_RS17975	glyQ	glycine--tRNA ligase subunit alpha	-0.265865	-1.74903	1	1
IEU92_RS06410	ompW	outer membrane protein OmpW	-0.265797	6.56715	0.496678	0.786407
IEU92_RS09100	yeaK	mischarged aminoacyl-tRNA deacylase	-0.265779	3.80299	0.495981	0.785594
IEU92_RS09680	IEU92_RS09680	non-heme ferritin-like protein	-0.265708	4.83038	0.471404	0.76513
IEU92_RS22050	IEU92_RS22050	threonine/serine exporter ThrE family protein	-0.265694	7.39344	0.467501	0.762521
IEU92_RS00125	lspA	signal peptidase II	-0.265442	-1.74903	1	1
IEU92_RS03955	uvrB	excinuclease ABC subunit B	-0.264492	8.03832	0.647319	0.872763
IEU92_RS20380	lamB	maltoporin LamB	-0.264417	7.83261	0.53543	0.807394
IEU92_RS01185	IEU92_RS01185	GNAT family N-acetyltransferase	-0.264283	4.54492	0.534968	0.807394
IEU92_RS03055	IEU92_RS03055	YbdD/YjiX family protein	-0.26344	3.63287	0.493819	0.785078
IEU92_RS04420	poxB	ubiquinone-dependent pyruvate dehydrogenase	-0.261081	6.86918	0.481001	0.774588
IEU92_RS05130	rutC	pyrimidine utilization protein C	-0.260989	5.00807	0.466266	0.761279
IEU92_RS02285	amtB	ammonium transporter AmtB	-0.260821	7.21993	0.473249	0.766341
IEU92_RS02660	IEU92_RS02660	metal-dependent hydrolase	-0.260817	5.52202	0.446708	0.743994
IEU92_RS15435	hldE	bifunctional D-glycero-beta-D-manno-heptose-7-phosphate kinase/D-glycero-beta-D-manno-heptose 1-phosphate adenylyltransferase HldE	-0.260644	1.81724	1	1
IEU92_RS02625	IEU92_RS02625	DUF2877 domain-containing protein	-0.260002	6.50707	0.463828	0.759261
IEU92_RS15070	IEU92_RS15070	protein GlcG	-0.258588	6.8963	0.4864	0.779425
IEU92_RS12740	IEU92_RS12740	DUF2633 family protein	-0.257708	5.40659	0.449853	0.746475
IEU92_RS08790	IEU92_RS08790	fructosamine kinase family protein	-0.257485	6.2874	0.452797	0.748658
IEU92_RS00315	araC	arabinose operon transcriptional regulator AraC	-0.256534	7.02804	0.48106	0.774588
IEU92_RS02515	rhsD	rhs element protein RhsD	-0.256098	9.14186	0.686483	0.894374
IEU92_RS02325	maa	maltose O-acetyltransferase	-0.255411	7.99665	0.651751	0.873976
IEU92_RS19660	fdoI	formate dehydrogenase cytochrome b556 subunit	-0.255375	6.55112	0.467046	0.762069
IEU92_RS13975	cas6e	type I-E CRISPR-associated protein Cas6/Cse3/CasE	-0.255128	6.97514	0.482776	0.776473
IEU92_RS03330	gltI	glutamate/aspartate ABC transporter substrate-binding protein GltI	-0.254285	5.51895	0.465574	0.760821
IEU92_RS02605	allC	allantoate deiminase	-0.254025	8.2365	0.659979	0.87867
IEU92_RS03830	aroG	3-deoxy-7-phosphoheptulonate synthase AroG	-0.253341	6.94527	0.495905	0.785594
IEU92_RS22020	lgoD	L-galactonate oxidoreductase	-0.253101	7.9317	0.637018	0.867554
IEU92_RS00380	leuO	transcriptional regulator LeuO	-0.252818	8.22071	0.66085	0.878813
IEU92_RS22060	bglJ	DNA-binding transcriptional activator BglJ	-0.252713	9.10148	0.687845	0.894374
IEU92_RS20890	dsbD	protein-disulfide reductase DsbD	-0.252644	8.33455	0.66577	0.882806
IEU92_RS02480	fetA	iron ABC transporter ATP-binding protein FetA	-0.252581	7.07702	0.479507	0.77296
IEU92_RS12340	murR	HTH-type transcriptional regulator MurR	-0.252559	6.45695	0.458942	0.754897
IEU92_RS08065	speG	spermidine N1-acetyltransferase	-0.252081	5.58302	0.485886	0.77913
IEU92_RS09805	fliS	flagellar export chaperone FliS	-0.251925	2.06933	0.622078	0.860642
IEU92_RS07705	lsrG	(4S)-4-hydroxy-5-phosphonooxypentane-2,3-dione isomerase	-0.24916	0.797152	0.419472	0.719023
IEU92_RS00550	ampD	1,6-anhydro-N-acetylmuramyl-L-alanine amidase AmpD	-0.248994	6.73959	0.48713	0.779425
IEU92_RS05455	flgF	flagellar basal-body rod protein FlgF	-0.247864	4.41201	0.51167	0.796762
IEU92_RS04030	IEU92_RS04030	ABC transporter ATP-binding protein	-0.246729	7.12356	0.505012	0.793187
IEU92_RS11530	elaD	deubiquitinase	-0.246611	2.53697	0.531923	0.805341
IEU92_RS14055	IEU92_RS14055	FAD-binding oxidoreductase	-0.246438	7.68138	0.537332	0.809692
IEU92_RS07265	IEU92_RS07265	transposase	-0.245163	3.85654	0.525267	0.802413
IEU92_RS17340	gntR	gluconate operon transcriptional repressor GntR	-0.244967	7.67904	0.551926	0.820975
IEU92_RS03285	IEU92_RS03285	J domain-containing protein	-0.243952	8.57668	0.684205	0.893941
IEU92_RS16520	rrf		-0.243852	4.52784	0.634542	0.866406
IEU92_RS18335	rfaJ	lipopolysaccharide 1,2-glucosyltransferase RfaJ	-0.243497	8.68011	0.69593	0.901
IEU92_RS12325	cysT	sulfate/thiosulfate ABC transporter permease CysT	-0.243466	5.72572	0.492082	0.784595
IEU92_RS03030	entE	(2,3-dihydroxybenzoyl)adenylate synthase EntE	-0.24296	7.12032	0.507264	0.794354
IEU92_RS16845	bfd	bacterioferritin-associated ferredoxin	-0.242946	7.2687	0.50722	0.794354
IEU92_RS01105	IEU92_RS01105	pseudogene	-0.242696	5.29992	0.475463	0.769343
IEU92_RS18940	asnA	aspartate--ammonia ligase	-0.241511	7.66056	0.564087	0.826842
IEU92_RS02805	ompC	porin OmpC	-0.240971	8.83404	0.698183	0.902341
IEU92_RS02485	fetB	iron export ABC transporter permease subunit FetB	-0.240929	6.80817	0.501301	0.791382
IEU92_RS11080	yejF	microcin C ABC transporter ATP-binding protein YejF	-0.240892	6.766	0.516962	0.796762
IEU92_RS21860	idlP	iraD leader peptide IdlP	-0.240173	7.01464	0.504544	0.793187
IEU92_RS21160	IEU92_RS21160	isovaleryl-CoA dehydrogenase	-0.239263	8.04111	0.6704	0.885258
IEU92_RS01540	IEU92_RS01540	IS3-like element IS3 family transposase	-0.238993	7.10654	0.501956	0.791539
IEU92_RS10565	mdtC	multidrug efflux RND transporter permease subunit MdtC	-0.238563	6.65707	0.51424	0.796762
IEU92_RS14150	truC	tRNA pseudouridine(65) synthase TruC	-0.238504	5.76786	0.506464	0.794354
IEU92_RS07430	IEU92_RS07430	PhzF family isomerase	-0.237851	4.86352	0.526836	0.803068
IEU92_RS15175	hybO	hydrogenase 2 small subunit	-0.237291	8.46589	0.687852	0.894374
IEU92_RS18270	envC	murein hydrolase activator EnvC	-0.236932	5.72796	0.49714	0.786847
IEU92_RS17375	IEU92_RS17375	hypothetical protein	-0.236836	-0.331087	0.783533	0.940076
IEU92_RS21780	nanM	N-acetylneuraminate epimerase	-0.236499	8.54674	0.691729	0.896647
IEU92_RS03595	dtpD	dipeptide permease DtpD	-0.236098	7.86315	0.593783	0.844732
IEU92_RS04750	ssuE	NADPH-dependent FMN reductase	-0.235331	4.80805	0.512086	0.796762
IEU92_RS17380	IEU92_RS17380	YrhB family protein	-0.235301	7.61838	0.545665	0.815921
IEU92_RS05240	ghrA	glyoxylate/hydroxypyruvate reductase GhrA	-0.234942	5.84342	0.495078	0.785519
IEU92_RS05375	dinI	DNA damage-inducible protein I	-0.234333	5.97992	0.506932	0.794354
IEU92_RS08935	IEU92_RS08935	ABC transporter substrate-binding protein	-0.234281	3.83645	0.566745	0.828887
IEU92_RS10165	cbtA	type IV toxin-antitoxin system toxin CbtA	-0.234101	3.35182	0.564218	0.826842
IEU92_RS11410	IEU92_RS11410	MFS transporter	-0.233303	6.23014	0.505042	0.793187
IEU92_RS11140	narP	nitrate/nitrite response regulator protein NarP	-0.233175	6.31548	0.499537	0.789472
IEU92_RS10140	IEU92_RS10140	GTPase family protein	-0.233135	4.44419	0.530851	0.80502
IEU92_RS10620	IEU92_RS10620	IS3-like element IS3 family transposase	-0.23102	7.14906	0.515077	0.796762
IEU92_RS13145	tapT	tRNA-uridine aminocarboxypropyltransferase	-0.230934	6.36093	0.489631	0.782494
IEU92_RS20460	alr	alanine racemase	-0.23039	7.42237	0.527194	0.803068
IEU92_RS05210	IEU92_RS05210	IS3-like element IS3 family transposase	-0.230281	7.11202	0.517691	0.797524
IEU92_RS03970	moaB	molybdenum cofactor biosynthesis protein B	-0.230181	4.52452	0.609626	0.852993
IEU92_RS13580	proV	glycine betaine/L-proline ABC transporter ATP-binding protein ProV	-0.229693	8.56591	0.70115	0.902836
IEU92_RS12515	eutS	ethanolamine utilization microcompartment protein EutS	-0.2288	4.60419	0.543349	0.814737
IEU92_RS05235	IEU92_RS05235		-0.22862	2.37658	0.638765	0.867762
IEU92_RS13490	csiD	carbon starvation induced protein CsiD	-0.228156	5.80526	0.515138	0.796762
IEU92_RS04455	macA	macrolide transporter subunit MacA	-0.227887	5.32718	0.504174	0.793187
IEU92_RS14820	mscS	small-conductance mechanosensitive channel MscS	-0.227776	8.03275	0.684765	0.894228
IEU92_RS21035	IEU92_RS21035		-0.227727	3.85863	0.598183	0.847327
IEU92_RS21600	IEU92_RS21600	hypothetical protein	-0.227726	4.57222	0.679874	0.890931
IEU92_RS08770	IEU92_RS08770	hypothetical protein	-0.227629	3.38033	0.549282	0.818467
IEU92_RS00700	IEU92_RS00700	fimbrial chaperone	-0.227042	8.58189	0.708212	0.908372
IEU92_RS12090	alaC	alanine transaminase	-0.226655	6.86993	0.531996	0.805341
IEU92_RS10225	yeeE	transport protein YeeE	-0.226498	6.19396	0.531119	0.80502
IEU92_RS12460	eutA	ethanolamine ammonia-lyase reactivating factor EutA	-0.226303	5.97938	0.523965	0.802413
IEU92_RS04785	IEU92_RS04785	fimbrial chaperone	-0.226183	5.2334	0.539559	0.811423
IEU92_RS04610	ycaL	metallopeptidase YcaL	-0.225982	6.32269	0.499998	0.789617
IEU92_RS19665	fdoH	formate dehydrogenase O subunit beta	-0.225736	7.24693	0.54139	0.812941
IEU92_RS13645	IEU92_RS13645		-0.225498	3.62973	0.685271	0.894228
IEU92_RS21015	mscM	miniconductance mechanosensitive channel MscM	-0.22532	9.45125	0.726546	0.915679
IEU92_RS03495	IEU92_RS03495	pseudogene	-0.22449	5.27998	0.523556	0.802223
IEU92_RS04445	IEU92_RS04445	ATP-dependent endonuclease	-0.223739	7.84413	0.609669	0.852993
IEU92_RS06695	pspD	phage shock protein PspD	-0.223263	3.13987	0.548836	0.818372
IEU92_RS21495	IEU92_RS21495	DUF898 domain-containing protein	-0.223089	6.65559	0.544777	0.815552
IEU92_RS08910	xthA	exodeoxyribonuclease III	-0.222631	6.70358	0.525397	0.802413
IEU92_RS13115	IEU92_RS13115	LysR family transcriptional regulator	-0.222452	6.5	0.524972	0.802413
IEU92_RS14200	fucP	L-fucose:H+ symporter permease	-0.22214	7.55051	0.545894	0.815978
IEU92_RS19110	rhlB	ATP-dependent RNA helicase RhlB	-0.221595	8.63381	0.712801	0.909619
IEU92_RS22090	rsmC	16S rRNA (guanine(1207)-N(2))-methyltransferase RsmC	-0.221148	6.09399	0.529453	0.804054
IEU92_RS09505	IEU92_RS09505	YebC/PmpR family DNA-binding transcriptional regulator	-0.219248	5.53795	0.527865	0.803068
IEU92_RS06790	mpaA	murein tripeptide amidase MpaA	-0.218645	3.92785	0.638762	0.867762
IEU92_RS09265	manY	PTS mannose transporter subunit IIC	-0.218417	4.48691	0.552118	0.820975
IEU92_RS01715	prpE	propionate--CoA ligase	-0.217958	6.45289	0.522233	0.801789
IEU92_RS13805	hycC	formate hydrogenlyase subunit 3	-0.217696	7.81111	0.60021	0.847671
IEU92_RS11425	IEU92_RS11425	nicotinamide mononucleotide deamidase-related protein YfaY	-0.217231	5.81734	0.528781	0.803438
IEU92_RS17460	ftsX	cell division protein FtsX	-0.216187	-1.18051	0.624555	0.861281
IEU92_RS02855	IEU92_RS02855	pseudogene	-0.215834	6.36161	0.516957	0.796762
IEU92_RS14315	IEU92_RS14315	DUF2509 family protein	-0.215391	3.1605	0.619217	0.858908
IEU92_RS07515	osmC	peroxiredoxin OsmC	-0.214994	5.43705	0.678202	0.890821
IEU92_RS00735	thpR	RNA 2',3'-cyclic phosphodiesterase	-0.214723	6.27029	0.527547	0.803068
IEU92_RS02995	fepE	LPS O-antigen length regulator	-0.214502	7.4422	0.56236	0.826148
IEU92_RS01810	IEU92_RS01810	DUF2058 domain-containing protein	-0.213625	6.49115	0.538706	0.810905
IEU92_RS08520	IEU92_RS08520	YdhW family putative oxidoreductase system protein	-0.213561	4.6761	0.557425	0.824256
IEU92_RS07570	gadC	acid resistance gamma-aminobutyrate antiporter GadC	-0.213527	6.04354	0.584192	0.838061
IEU92_RS12075	IEU92_RS12075	YfdY family protein	-0.212282	4.29592	0.585092	0.838789
IEU92_RS06245	narI	respiratory nitrate reductase subunit gamma	-0.210136	4.06796	0.610098	0.852993
IEU92_RS02335	tomB	Hha toxicity modulator TomB	-0.209963	6.4675	0.61699	0.856653
IEU92_RS14910	IEU92_RS14910	SprT family zinc-dependent metalloprotease	-0.209697	6.56055	0.554584	0.822808
IEU92_RS20130	IEU92_RS20130	heat-shock protein C	-0.209415	7.98485	0.711539	0.909619
IEU92_RS01230	proA	glutamate-5-semialdehyde dehydrogenase	-0.209279	6.99038	0.567093	0.829112
IEU92_RS15040	gspC	type II secretion system protein GspC	-0.208453	7.85198	0.633051	0.865906
IEU92_RS18640	ibpB	heat shock chaperone IbpB	-0.208249	6.85252	0.596679	0.846103
IEU92_RS01295	IEU92_RS01295	GTPase family protein	-0.207916	7.67332	0.601874	0.848618
IEU92_RS12400	eutL	ethanolamine utilization microcompartment protein EutL	-0.207886	6.68525	0.557473	0.824256
IEU92_RS10775	IEU92_RS10775	VWA domain-containing protein	-0.207559	6.30449	0.538481	0.810851
IEU92_RS20390	IEU92_RS20390	pseudogene	-0.207368	7.15371	0.577498	0.83355
IEU92_RS14850	yggF	class II fructose-bisphosphatase	-0.207359	7.36361	0.575706	0.833156
IEU92_RS21665	fecR	fec operon regulator FecR	-0.206994	7.84987	0.636307	0.867554
IEU92_RS11720	IEU92_RS11720	ABC transporter permease	-0.206858	6.69608	0.556141	0.824256
IEU92_RS05010	IEU92_RS05010	pseudogene	-0.206751	7.00055	0.570127	0.830621
IEU92_RS01565	IEU92_RS01565	pyridine nucleotide-disulfide oxidoreductase	-0.206496	8.44292	0.730437	0.916692
IEU92_RS14420	IEU92_RS14420	HAAAP family serine/threonine permease	-0.20645	8.77667	0.738004	0.921256
IEU92_RS01165	lafU	putative lateral flagellar export/assembly protein LafU	-0.205686	6.25881	0.543227	0.814737
IEU92_RS11295	IEU92_RS11295	TIGR00366 family protein	-0.205423	7.16702	0.584813	0.83867
IEU92_RS04425	hcr	NADH oxidoreductase	-0.20495	5.54875	0.578613	0.833694
IEU92_RS02685	IEU92_RS02685	fimbrial biogenesis usher protein	-0.204922	8.81293	0.742678	0.922702
IEU92_RS14845	fumE	fumarase E	-0.204153	6.75802	0.573709	0.831674
IEU92_RS03035	entB	enterobactin biosynthesis bifunctional isochorismatase/aryl carrier protein EntB	-0.202501	5.81149	0.55954	0.824978
IEU92_RS13250	IEU92_RS13250	OmpA family protein	-0.202327	5.6656	0.559189	0.824978
IEU92_RS06955	IEU92_RS06955	pseudogene	-0.202056	3.37202	0.58185	0.836104
IEU92_RS12320	cysW	sulfate/thiosulfate ABC transporter permease CysW	-0.201871	6.54214	0.564917	0.827062
IEU92_RS15185	IEU92_RS15185	pseudogene	-0.200878	6.92622	0.575137	0.832897
IEU92_RS11505	menD	2-succinyl-5-enolpyruvyl-6-hydroxy-3- cyclohexene-1-carboxylic-acid synthase	-0.200768	6.89638	0.590821	0.842201
IEU92_RS08225	uidC	glucuronide uptake porin UidC	-0.200403	6.36419	0.557598	0.824256
IEU92_RS13985	cas7e	type I-E CRISPR-associated protein Cas7/Cse4/CasC	-0.199219	7.98589	0.722038	0.913982
IEU92_RS08265	add	adenosine deaminase	-0.198751	3.61889	0.599097	0.847419
IEU92_RS08565	sufD	Fe-S cluster assembly protein SufD	-0.19824	5.59012	0.57106	0.830621
IEU92_RS11155	ccmF	cytochrome c-type biogenesis heme lyase CcmF	-0.195878	7.31536	0.598842	0.847419
IEU92_RS15755	tdcA	transcriptional regulator TdcA	-0.195826	8.77015	0.750205	0.926247
IEU92_RS02715	IEU92_RS02715	pseudogene	-0.195704	4.96884	0.611894	0.853457
IEU92_RS04730	ssuB	aliphatic sulfonates ABC transporter ATP-binding protein	-0.195644	4.9607	0.583615	0.837514
IEU92_RS09045	IEU92_RS09045	zinc-binding dehydrogenase	-0.195393	3.89456	0.5949	0.845478
IEU92_RS13680	recX	recombination regulator RecX	-0.19539	5.84678	0.573427	0.831547
IEU92_RS22210	trpR	trp operon repressor	-0.19501	3.50837	0.593123	0.844356
IEU92_RS16475	IEU92_RS16475	DUF2556 family protein	-0.194875	7.0223	0.589579	0.841929
IEU92_RS13550	IEU92_RS13550	YgaC family protein	-0.193814	6.77969	0.589842	0.841929
IEU92_RS08540	pykF	pyruvate kinase PykF	-0.193712	5.37868	0.570057	0.830621
IEU92_RS07995	dicC	dicB transcriptional regulator DicC	-0.193323	-0.644172	0.805927	0.950867
IEU92_RS21010	IEU92_RS21010	YjeO family protein	-0.193128	5.72575	0.582799	0.836905
IEU92_RS14660	xerD	site-specific tyrosine recombinase XerD	-0.192453	4.58728	0.742749	0.922702
IEU92_RS10890	cdd	cytidine deaminase	-0.192156	5.81141	0.578019	0.83355
IEU92_RS13220	pheA	bifunctional chorismate mutase/prephenate dehydratase	-0.191959	7.30122	0.602816	0.849387
IEU92_RS10510	IEU92_RS10510	diguanylate cyclase	-0.190688	8.06334	0.740413	0.92228
IEU92_RS12390	eutR	HTH-type transcriptional regulator EutR	-0.190617	5.63044	0.578439	0.833694
IEU92_RS10145	ag43	autotransporter adhesin Ag43	-0.190612	6.88962	0.610481	0.852993
IEU92_RS11725	hisQ	histidine ABC transporter permease HisQ	-0.18896	4.70897	0.598923	0.847419
IEU92_RS12565	IEU92_RS12565	ArsC family reductase	-0.188945	7.23527	0.623294	0.861024
IEU92_RS06125	dauA	C4-dicarboxylic acid transporter DauA	-0.188076	5.87352	0.579269	0.834206
IEU92_RS13225	tyrA	bifunctional chorismate mutase/prephenate dehydrogenase	-0.187461	6.44339	0.577823	0.83355
IEU92_RS10375	rfbD	dTDP-4-dehydrorhamnose reductase	-0.186359	8.25357	0.747704	0.925142
IEU92_RS07485	fdnI	formate dehydrogenase-N subunit gamma	-0.186266	4.24993	0.670726	0.885258
IEU92_RS06185	IEU92_RS06185	small toxic polypeptide LdrA/LdrC	-0.186179	-0.462503	0.639668	0.867762
IEU92_RS01835	IEU92_RS01835	transferase	-0.18562	5.88046	0.586308	0.83903
IEU92_RS00300	araD	L-ribulose-5-phosphate 4-epimerase	-0.185548	6.96451	0.611065	0.852993
IEU92_RS15215	metC	cystathionine beta-lyase	-0.184888	8.26591	0.749518	0.926067
IEU92_RS01045	IEU92_RS01045	LysR family transcriptional regulator	-0.184785	5.70384	0.602689	0.849387
IEU92_RS06460	yciV	5'-3' exoribonuclease	-0.1844	5.01879	0.611086	0.852993
IEU92_RS03825	IEU92_RS03825	YbgS-like family protein	-0.184391	5.43985	0.586366	0.83903
IEU92_RS12625	hyfB	hydrogenase 4 subunit B	-0.183497	7.53104	0.620676	0.859593
IEU92_RS04185	IEU92_RS04185	glycyl-radical enzyme activating protein	-0.183494	6.3581	0.580788	0.83514
IEU92_RS01310	IEU92_RS01310	IS30-like element IS30 family transposase	-0.182997	7.10723	0.605909	0.851326
IEU92_RS12135	glk	glucokinase	-0.182911	6.93651	0.609035	0.852993
IEU92_RS11195	napH	quinol dehydrogenase ferredoxin subunit NapH	-0.182049	5.81841	0.59531	0.845499
IEU92_RS12470	eutG	ethanolamine utilization ethanol dehydrogenase EutG	-0.181946	5.62185	0.623538	0.861024
IEU92_RS00265	djlA	co-chaperone DjlA	-0.18115	8.5192	0.761367	0.932699
IEU92_RS09520	IEU92_RS09520	hydrolase	-0.18103	4.24605	0.615774	0.856321
IEU92_RS10540	IEU92_RS10540	VWA domain-containing protein	-0.180045	5.40884	0.590469	0.841979
IEU92_RS10945	yeiG	S-formylglutathione hydrolase	-0.180033	5.93697	0.601429	0.848538
IEU92_RS09775	dcyD	D-cysteine desulfhydrase	-0.179896	4.62969	0.627768	0.862932
IEU92_RS02500	tesA	multifunctional acyl-CoA thioesterase I/protease I/lysophospholipase L1	-0.179738	6.04295	0.622452	0.860733
IEU92_RS00685	yadL	fimbrial-like protein YadL	-0.179535	6.57765	0.616755	0.856653
IEU92_RS20275	espL4	type III secretion system effector EspL4	-0.178429	5.92183	0.640467	0.867828
IEU92_RS21320	msrA	peptide-methionine (S)-S-oxide reductase MsrA	-0.178233	6.19991	0.610644	0.852993
IEU92_RS04975	etk	tyrosine-protein kinase	-0.178218	6.83952	0.620517	0.859593
IEU92_RS12645	hyfF	hydrogenase 4 subunit F	-0.177748	7.03062	0.62949	0.864462
IEU92_RS03890	ybhA	bifunctional pyridoxal phosphate/fructose-1,6-bisphosphate phosphatase	-0.177735	6.19164	0.61438	0.855547
IEU92_RS12230	xapB	xanthosine/proton symporter XapB	-0.177634	7.96227	0.750531	0.926247
IEU92_RS14240	IEU92_RS14240	YgdI/YgdR family lipoprotein	-0.177162	6.73957	0.62567	0.862263
IEU92_RS02940	nfsB	oxygen-insensitive NAD(P)H nitroreductase	-0.176795	7.14704	0.623175	0.861024
IEU92_RS01710	prpD	2-methylcitrate dehydratase	-0.176398	8.30499	0.761806	0.932699
IEU92_RS20250	IEU92_RS20250	acetyltransferase	-0.176209	7.71323	0.664536	0.881716
IEU92_RS20875	cadC	lysine decarboxylation/transport transcriptional activator CadC	-0.175579	8.68717	0.774602	0.937375
IEU92_RS09375	IEU92_RS09375	YebY family protein	-0.174846	4.12047	0.628366	0.863473
IEU92_RS05485	flgL	flagellar hook-associated protein FlgL	-0.174482	5.95861	0.616865	0.856653
IEU92_RS08860	osmE	osmotically-inducible lipoprotein OsmE	-0.174169	4.26809	0.623614	0.861024
IEU92_RS13725	srlR	glucitol operon DNA-binding transcriptional repressor SrlR	-0.173859	6.87222	0.63295	0.865906
IEU92_RS04535	dmsA	dimethylsulfoxide reductase subunit A	-0.173177	6.87747	0.63124	0.865607
IEU92_RS12730	pdeF	cyclic-guanylate-specific phosphodiesterase PdeF	-0.172961	8.25937	0.7659	0.934943
IEU92_RS10625	IEU92_RS10625	pseudogene	-0.171605	-0.471586	0.640723	0.8679
IEU92_RS08235	uidA	beta-glucuronidase	-0.17111	4.72417	0.626982	0.862932
IEU92_RS12120	ypdF	aminopeptidase	-0.170978	6.95108	0.648193	0.872763
IEU92_RS10075	yeeO	toxic metabolite efflux MATE transporter YeeO	-0.170976	5.72592	0.62516	0.861837
IEU92_RS04900	rlmI	23S rRNA (cytosine(1962)-C(5))-methyltransferase RlmI	-0.170292	7.18397	0.63905	0.867762
IEU92_RS21545	idnD	L-idonate 5-dehydrogenase	-0.170273	9.13958	0.79094	0.943459
IEU92_RS07355	curA	NADPH-dependent curcumin/dihydrocurcumin reductase	-0.169752	5.02085	0.615667	0.856321
IEU92_RS04080	ybiX	PKHD-type hydroxylase YbiX	-0.168308	6.09198	0.63063	0.865472
IEU92_RS15250	IEU92_RS15250	YgiQ family radical SAM protein	-0.167936	7.29138	0.647773	0.872763
IEU92_RS04370	artM	arginine ABC transporter permease ArtM	-0.167712	5.11538	0.618272	0.857875
IEU92_RS09785	fliZ	flagella biosynthesis regulatory protein FliZ	-0.167416	3.96955	0.655133	0.875743
IEU92_RS06180	IEU92_RS06180	small toxic polypeptide LdrB	-0.166318	2.8765	0.619902	0.8593
IEU92_RS13160	IEU92_RS13160	YfiM family lipoprotein	-0.166317	3.1517	0.712708	0.909619
IEU92_RS02795	quuD	antitermination protein QuuD	-0.165137	6.9857	0.653025	0.874578
IEU92_RS16235	IEU92_RS16235	DUF1120 domain-containing protein	-0.165082	8.48527	0.780436	0.940076
IEU92_RS02545	mnmH	tRNA 2-selenouridine(34) synthase MnmH	-0.164625	7.58399	0.662782	0.879936
IEU92_RS04280	IEU92_RS04280	hypothetical protein	-0.163777	3.09284	0.648022	0.872763
IEU92_RS09770	tcyL	cystine ABC transporter permease	-0.16322	5.88598	0.645514	0.872179
IEU92_RS11075	IEU92_RS11075	ABC transporter permease	-0.163124	6.04997	0.639817	0.867762
IEU92_RS02365	priC	primosomal replication protein N''	-0.163013	5.65444	0.638955	0.867762
IEU92_RS01085	IEU92_RS01085		-0.16266	3.24909	0.65872	0.878606
IEU92_RS13355	IEU92_RS13355	DEAD/DEAH box helicase	-0.162605	8.57484	0.786291	0.94089
IEU92_RS01685	IEU92_RS01685	LysE family transporter	-0.162077	8.28744	0.780338	0.940076
IEU92_RS10850	IEU92_RS10850	YIP1 family protein	-0.161645	5.44713	0.640079	0.867762
IEU92_RS08145	mdtI	multidrug/spermidine efflux SMR transporter subunit MdtI	-0.159906	2.56376	0.85879	0.976677
IEU92_RS03140	citE	citrate (pro-3S)-lyase subunit beta	-0.157936	5.76707	0.642075	0.86863
IEU92_RS16900	IEU92_RS16900	protein SlyX	-0.157666	4.76934	0.720082	0.913285
IEU92_RS00960	arfB	aminoacyl-tRNA hydrolase	-0.15755	5.43914	0.631227	0.865607
IEU92_RS09715	yecA	UPF0149 family protein YecA	-0.157377	3.89294	0.665769	0.882806
IEU92_RS04300	IEU92_RS04300	aspartate:alanine antiporter	-0.15719	7.66762	0.712789	0.909619
IEU92_RS14040	IEU92_RS14040	electron transfer flavoprotein subunit alpha/FixB family protein	-0.157152	6.07257	0.651998	0.874034
IEU92_RS10835	bglX	beta-glucosidase BglX	-0.157032	7.49992	0.690233	0.895648
IEU92_RS14735	pepP	Xaa-Pro aminopeptidase	-0.156816	6.70955	0.661611	0.878942
IEU92_RS10180	IEU92_RS10180	DUF957 domain-containing protein	-0.156727	5.43525	0.635061	0.866406
IEU92_RS20195	IEU92_RS20195	DUF1481 domain-containing protein	-0.155876	6.91143	0.667411	0.883885
IEU92_RS21315	IEU92_RS21315	HlyC/CorC family transporter	-0.155605	7.97143	0.780445	0.940076
IEU92_RS13360	abpA	anti-bacteriophage protein AbpA	-0.155101	7.49765	0.677795	0.890821
IEU92_RS07695	lsrB	autoinducer 2 ABC transporter substrate-binding protein LsrB	-0.154746	5.13479	0.640215	0.867762
IEU92_RS02145	thiI	tRNA 4-thiouridine(8) synthase ThiI	-0.15471	7.69303	0.712793	0.909619
IEU92_RS11420	IEU92_RS11420	IclR family transcriptional regulator	-0.154236	5.75206	0.653223	0.874578
IEU92_RS21250	IEU92_RS21250	pseudogene	-0.154055	7.47507	0.679228	0.890821
IEU92_RS11705	IEU92_RS11705	TIGR01777 family oxidoreductase	-0.153564	6.46276	0.648091	0.872763
IEU92_RS09945	yedQ	cellulose biosynthesis regulator YedQ	-0.152893	5.65618	0.658121	0.878242
IEU92_RS12350	murP	PTS N-acetylmuramic acid transporter subunit IIBC	-0.152551	7.07356	0.679483	0.890821
IEU92_RS05295	IEU92_RS05295	hypothetical protein	-0.152465	6.18737	0.742496	0.922702
IEU92_RS10475	wzc	tyrosine-protein kinase Wzc	-0.152194	7.1599	0.679124	0.890821
IEU92_RS08090	dmsB	dimethylsulfoxide reductase subunit B	-0.151867	4.06387	0.67756	0.890821
IEU92_RS14695	bglA	6-phospho-beta-glucosidase BglA	-0.151117	7.89076	0.742515	0.922702
IEU92_RS01250	IEU92_RS01250	DUF987 domain-containing protein	-0.150729	3.75973	0.657111	0.877311
IEU92_RS03425	nagB	glucosamine-6-phosphate deaminase	-0.149803	7.72356	0.720373	0.913285
IEU92_RS15685	yqjG	glutathionyl-hydroquinone reductase YqjG	-0.14892	6.69341	0.678383	0.890821
IEU92_RS13540	stpA	DNA-binding protein StpA	-0.148211	7.70107	0.713353	0.90978
IEU92_RS09275	IEU92_RS09275	DUF986 domain-containing protein	-0.148202	6.62803	0.685598	0.894228
IEU92_RS01700	prpB	methylisocitrate lyase	-0.14769	6.05366	0.668989	0.885152
IEU92_RS04220	gsiC	glutathione ABC transporter permease GsiC	-0.146622	6.92865	0.68393	0.893941
IEU92_RS04700	gloC	hydroxyacylglutathione hydrolase GloC	-0.146321	6.84957	0.694866	0.899894
IEU92_RS07760	marC	NAAT family transporter MarC	-0.146278	0.926693	1	1
IEU92_RS03855	galE	UDP-glucose 4-epimerase GalE	-0.145936	4.89277	0.712519	0.909619
IEU92_RS15385	IEU92_RS15385	fimbrial-like protein	-0.1455	7.17333	0.716048	0.911459
IEU92_RS11225	eco	serine protease inhibitor ecotin	-0.145158	5.58105	0.663518	0.88064
IEU92_RS11245	ada	bifunctional DNA-binding transcriptional regulator/O6-methylguanine-DNA methyltransferase Ada	-0.144576	4.96757	0.672388	0.886199
IEU92_RS14860	cmtA	PTS mannitol transporter subunit IICB	-0.14411	8.38705	0.80664	0.950867
IEU92_RS12840	iscX	Fe-S cluster assembly protein IscX	-0.143319	2.31717	0.860539	0.977607
IEU92_RS14255	tcdA	tRNA cyclic N6-threonylcarbamoyladenosine(37) synthase TcdA	-0.142413	7.86872	0.749499	0.926067
IEU92_RS11395	IEU92_RS11395	ISNCY family transposase	-0.14168	5.47286	0.685227	0.894228
IEU92_RS04060	ybiB	DNA-binding protein YbiB	-0.141589	6.6158	0.683749	0.893941
IEU92_RS12520	maeB	NADP-dependent oxaloacetate-decarboxylating malate dehydrogenase	-0.141185	6.73881	0.688218	0.894537
IEU92_RS10670	IEU92_RS10670	ADP-ribosylglycohydrolase family protein	-0.14064	5.92081	0.680425	0.891182
IEU92_RS11685	yfcE	phosphodiesterase	-0.140527	4.61681	0.684904	0.894228
IEU92_RS02370	IEU92_RS02370	DUF454 family protein	-0.140448	4.09926	0.681699	0.892577
IEU92_RS11945	IEU92_RS11945	hypothetical protein	-0.140084	8.05859	0.803356	0.94924
IEU92_RS04035	hlyD	secretion protein HlyD	-0.139026	6.46233	0.679282	0.890821
IEU92_RS09980	IEU92_RS09980	hypothetical protein	-0.13838	2.49558	0.725409	0.915092
IEU92_RS07065	paaD	phenylacetate degradation protein PaaD	-0.138365	3.24389	0.720163	0.913285
IEU92_RS18850	pstA	phosphate ABC transporter permease PstA	-0.137451	4.81169	0.824178	0.960068
IEU92_RS20840	IEU92_RS20840	N-acetyltransferase	-0.137139	5.64139	0.689554	0.895341
IEU92_RS08330	gstA	glutathione transferase GstA	-0.136413	4.91023	0.679525	0.890821
IEU92_RS06525	acnA	aconitate hydratase AcnA	-0.135892	6.63155	0.701577	0.902842
IEU92_RS17045	IEU92_RS17045	YhfT family protein	-0.135554	8.25146	0.814615	0.954572
IEU92_RS03405	asnB	asparagine synthase B	-0.135343	7.47996	0.719993	0.913285
IEU92_RS10595	ogrK	prophage transcriptional regulator OgrK	-0.135063	2.83698	0.827847	0.962668
IEU92_RS14840	IEU92_RS14840	nucleoside/nucleotide kinase family protein	-0.135001	7.3776	0.71211	0.909619
IEU92_RS02290	tesB	acyl-CoA thioesterase II	-0.134853	6.84984	0.714113	0.910206
IEU92_RS13305	bamE	outer membrane protein assembly factor BamE	-0.134159	5.28583	0.743615	0.922702
IEU92_RS03085	dsbG	thiol:disulfide interchange protein DsbG	-0.13197	7.28306	0.723228	0.914733
IEU92_RS16585	dprA	DNA-protecting protein DprA	-0.131325	8.01273	0.814233	0.954572
IEU92_RS15405	IEU92_RS15405	fimbrial protein	-0.130564	6.01931	0.725438	0.915092
IEU92_RS13705	srlE	PTS glucitol/sorbitol transporter subunit IIB	-0.130526	7.59785	0.72593	0.915443
IEU92_RS02565	gcl	glyoxylate carboligase	-0.130305	8.36442	0.82416	0.960068
IEU92_RS09310	IEU92_RS09310	hypothetical protein	-0.129446	3.68589	0.68688	0.894374
IEU92_RS10200	IEU92_RS10200	FUSC family protein	-0.128702	5.5623	0.694652	0.899894
IEU92_RS09940	IEU92_RS09940	mannosyl-3-phosphoglycerate phosphatase-related protein	-0.128441	3.8991	0.719507	0.913285
IEU92_RS07285	IEU92_RS07285	YncJ family protein	-0.127374	1.5089	0.734304	0.918686
IEU92_RS00765	fhuB	Fe(3+)-hydroxamate ABC transporter permease FhuB	-0.126554	7.65549	0.747904	0.925142
IEU92_RS01920	IEU92_RS01920	DUF2755 family protein	-0.126275	4.582	0.720966	0.913494
IEU92_RS22125	IEU92_RS22125	patatin family protein	-0.125096	7.36936	0.741694	0.922702
IEU92_RS12820	yfhM	alpha2-macroglobulin	-0.125012	8.72779	0.838414	0.966097
IEU92_RS07070	paaK	phenylacetate-CoA oxygenase/reductase subunit PaaK	-0.124925	3.93512	0.773661	0.937375
IEU92_RS02055	queA	tRNA preQ1(34) S-adenosylmethionine ribosyltransferase-isomerase QueA	-0.124819	6.20175	0.738082	0.921256
IEU92_RS14530	IEU92_RS14530	sigma-54-dependent transcriptional regulator	-0.124494	8.86347	0.841299	0.966989
IEU92_RS07820	ydfH	DNA-binding transcriptional regulator YdfH	-0.12432	1.83997	0.635161	0.866406
IEU92_RS00465	ddlB	D-alanine--D-alanine ligase	-0.124215	5.31828	0.698562	0.902432
IEU92_RS09300	IEU92_RS09300	YebO family protein	-0.12412	3.8718	0.716457	0.911459
IEU92_RS11200	napG	ferredoxin-type protein NapG	-0.123602	4.45307	0.724553	0.915056
IEU92_RS13575	nrdF	class 1b ribonucleoside-diphosphate reductase subunit beta	-0.123375	7.87059	0.782522	0.940076
IEU92_RS14700	IEU92_RS14700	SDR family oxidoreductase	-0.122989	6.87323	0.731608	0.916692
IEU92_RS01735	cynT	carbonic anhydrase CynT	-0.122636	5.65126	0.711114	0.909619
IEU92_RS06980	IEU92_RS06980	hypothetical protein	-0.122025	-1.37661	1	1
IEU92_RS06865	IEU92_RS06865	protein RacC	-0.121879	0.259479	1	1
IEU92_RS03575	IEU92_RS03575	pseudogene	-0.121763	5.88061	0.746493	0.924735
IEU92_RS06895	ydaS	toxin YdaS	-0.12167	-1.37661	1	1
IEU92_RS02410	aes	acetyl esterase	-0.121473	7.61612	0.75246	0.927484
IEU92_RS21045	IEU92_RS21045		-0.121178	4.06944	0.730125	0.916692
IEU92_RS15465	folB	bifunctional dihydroneopterin aldolase/7,8-dihydroneopterin epimerase	-0.119837	0.654637	0.576886	0.83355
IEU92_RS11525	rbn	ribonuclease BN	-0.119626	7.91823	0.81235	0.953541
IEU92_RS12360	yfeX	porphyrinogen peroxidase	-0.119236	6.33265	0.714081	0.910206
IEU92_RS17250	malT	HTH-type transcriptional regulator MalT	-0.118687	9.30096	0.852671	0.973803
IEU92_RS01625	IEU92_RS01625	LysR family transcriptional regulator	-0.11852	8.14365	0.835563	0.966064
IEU92_RS13635	IEU92_RS13635	DedA family protein	-0.117823	5.75456	0.722993	0.914707
IEU92_RS14585	IEU92_RS14585	molybdopterin-dependent oxidoreductase FAD-binding subunit	-0.117706	6.48925	0.731359	0.916692
IEU92_RS21645	fecD	Fe(3+) dicitrate ABC transporter permease subunit FecD	-0.117389	7.38443	0.747858	0.925142
IEU92_RS17065	IEU92_RS17065	YhfX family PLP-dependent enzyme	-0.117354	8.42233	0.842221	0.967095
IEU92_RS02505	IEU92_RS02505	ABC transporter ATP-binding protein	-0.117038	5.21137	0.716588	0.911459
IEU92_RS04735	ssuC	aliphatic sulfonate ABC transporter permease SsuC	-0.116846	4.25756	0.728729	0.916603
IEU92_RS04885	IEU92_RS04885	DUF2057 family protein	-0.116066	5.3838	0.716438	0.911459
IEU92_RS13415	IEU92_RS13415	pseudogene	-0.11476	6.63983	0.74361	0.922702
IEU92_RS05410	IEU92_RS05410	Gfo/Idh/MocA family oxidoreductase	-0.114142	5.77368	0.730536	0.916692
IEU92_RS00795	btuF	vitamin B12 ABC transporter substrate-binding protein BtuF	-0.113854	5.33648	0.715814	0.911459
IEU92_RS22150	deoA	thymidine phosphorylase	-0.113258	7.82887	0.789523	0.942796
IEU92_RS10785	IEU92_RS10785	YehR family lipoprotein	-0.113257	4.86392	0.741749	0.922702
IEU92_RS15230	yqhD	alcohol dehydrogenase	-0.11304	7.81888	0.786327	0.94089
IEU92_RS01555	rclC	reactive chlorine species resistance protein RclC	-0.112236	6.9346	0.78254	0.940076
IEU92_RS13385	IEU92_RS13385	DUF945 domain-containing protein	-0.111754	7.26998	0.757117	0.930837
IEU92_RS14510	IEU92_RS14510	peptidoglycan DD-metalloendopeptidase family protein	-0.111288	6.47124	0.742068	0.922702
IEU92_RS09065	IEU92_RS09065	D-hexose-6-phosphate mutarotase	-0.111256	4.90063	0.730631	0.916692
IEU92_RS08815	IEU92_RS08815	hypothetical protein	-0.110905	3.80568	0.768364	0.935294
IEU92_RS15195	IEU92_RS15195	TIGR00645 family protein	-0.110491	3.76668	0.874256	0.984995
IEU92_RS07720	uxaB	tagaturonate reductase	-0.109727	4.54464	0.739995	0.92228
IEU92_RS06950	IEU92_RS06950	IS5-like element ISKpn26 family transposase	-0.109659	5.41099	0.743284	0.922702
IEU92_RS00665	panC	pantoate--beta-alanine ligase	-0.109495	5.20712	0.730558	0.916692
IEU92_RS21945	IEU92_RS21945	hypothetical protein	-0.10931	9.19161	0.863428	0.979087
IEU92_RS13400	IEU92_RS13400	hypothetical protein	-0.109081	5.45506	0.731352	0.916692
IEU92_RS01285	IEU92_RS01285	pseudogene	-0.109041	5.24293	0.728996	0.916606
IEU92_RS06995	nifJ	pyruvate:ferredoxin (flavodoxin) oxidoreductase	-0.108577	7.19	0.767539	0.935172
IEU92_RS14170	ppnN	nucleotide 5'-monophosphate nucleosidase	-0.108354	8.38262	0.857421	0.975572
IEU92_RS01435	IEU92_RS01435	helix-turn-helix domain-containing protein	-0.107884	7.58354	0.77366	0.937375
IEU92_RS15115	IEU92_RS15115	thymidylate kinase	-0.107541	7.62937	0.775721	0.937576
IEU92_RS00980	tsaA	tRNA (N6-threonylcarbamoyladenosine(37)-N6)-methyltransferase TrmO	-0.107195	6.83872	0.765946	0.934943
IEU92_RS14215	fucU	L-fucose mutarotase	-0.10714	3.876	0.869845	0.982243
IEU92_RS01780	mhpB	3-carboxyethylcatechol 2,3-dioxygenase	-0.106839	6.39437	0.743124	0.922702
IEU92_RS02850	IEU92_RS02850	pseudogene	-0.106427	5.09445	0.786541	0.94089
IEU92_RS22165	yjjJ	type II toxin-antitoxin system HipA family toxin YjjJ	-0.106151	6.75604	0.767721	0.935172
IEU92_RS07630	IEU92_RS07630	type 1 fimbrial protein	-0.105293	2.83228	0.950798	1
IEU92_RS06220	narX	nitrate/nitrite two-component system sensor histidine kinase NarX	-0.105079	6.41455	0.749258	0.926067
IEU92_RS01870	tauC	taurine ABC transporter permease TauC	-0.104208	6.69491	0.761277	0.932699
IEU92_RS04345	potH	putrescine ABC transporter permease PotH	-0.104206	6.76512	0.767966	0.935172
IEU92_RS09155	IEU92_RS09155	DUF1869 domain-containing protein	-0.104041	5.21045	0.86838	0.981577
IEU92_RS05255	IEU92_RS05255	DUF1097 domain-containing protein	-0.104011	4.24702	0.74728	0.925142
IEU92_RS10805	mlrA	HTH-type transcriptional regulator MlrA	-0.10388	5.78189	0.750114	0.926247
IEU92_RS20715	phnF	phosphonate metabolism transcriptional regulator PhnF	-0.10358	5.73006	0.758358	0.931182
IEU92_RS02755	ybcL	Raf kinase inhibitor-like protein YbcL	-0.103349	6.92383	0.837175	0.966097
IEU92_RS07315	IEU92_RS07315	ABC transporter permease	-0.102949	5.66835	0.75647	0.930622
IEU92_RS10845	pbpG	D-alanyl-D-alanine endopeptidase	-0.102306	6.72868	0.783108	0.940076
IEU92_RS04100	ybiO	mechanosensitive channel protein	-0.101627	7.29148	0.778804	0.939547
IEU92_RS09585	flhB	flagellar type III secretion system protein FlhB	-0.101459	4.21782	0.768954	0.935481
IEU92_RS10660	fbaB	class I fructose-bisphosphate aldolase	-0.101168	6.72489	0.768045	0.935172
IEU92_RS00555	ampE	beta-lactamase regulator AmpE	-0.101083	6.23561	0.758451	0.931182
IEU92_RS22075	IEU92_RS22075		-0.100355	3.40433	0.949481	1
IEU92_RS01650	IEU92_RS01650	DUF1116 domain-containing protein	-0.100325	6.46236	0.761868	0.932699
IEU92_RS10155	IEU92_RS10155	RadC family protein	-0.0993423	4.10596	0.799182	0.947379
IEU92_RS11975	IEU92_RS11975	pseudogene	-0.0989239	4.12369	0.866982	0.981043
IEU92_RS11215	napF	ferredoxin-type protein NapF	-0.0985811	4.19971	0.757798	0.930916
IEU92_RS09730	IEU92_RS09730		-0.0984688	3.71363	0.76672	0.935172
IEU92_RS15920	IEU92_RS15920	NAD(P)H-binding protein	-0.0973339	6.70598	0.783445	0.940076
IEU92_RS21270	ytfE	iron-sulfur cluster repair protein YtfE	-0.0969537	5.91492	0.79306	0.944538
IEU92_RS04115	glnH	glutamine ABC transporter substrate-binding protein GlnH	-0.0969362	6.84373	0.783297	0.940076
IEU92_RS04855	sulA	cell division inhibitor SulA	-0.0964074	6.21625	0.799783	0.947379
IEU92_RS02065	yajC	preprotein translocase subunit YajC	-0.0962784	0.830156	1	1
IEU92_RS20580	nrfG	heme lyase NrfEFG subunit NrfG	-0.0953706	6.81126	0.792414	0.944538
IEU92_RS21705	IEU92_RS21705	DeoR/GlpR transcriptional regulator	-0.0949425	7.40094	0.81529	0.954572
IEU92_RS15090	glcC	transcriptional regulator GlcC	-0.0943469	7.14349	0.786994	0.94089
IEU92_RS04540	dmsB	dimethylsulfoxide reductase subunit B	-0.0939868	5.54769	0.765676	0.934943
IEU92_RS14740	ygfB	UPF0149 family protein YgfB	-0.0929959	6.91961	0.793657	0.944827
IEU92_RS20680	phnM	alpha-D-ribose 1-methylphosphonate 5-triphosphate diphosphatase	-0.0929733	6.62853	0.806329	0.950867
IEU92_RS07060	paaC	phenylacetate-CoA oxygenase subunit PaaC	-0.0925707	5.52401	0.766106	0.934943
IEU92_RS04780	IEU92_RS04780	type 1 fimbrial protein	-0.0924251	5.69426	0.773236	0.937375
IEU92_RS15125	pitB	inorganic phosphate transporter PitB	-0.0921603	8.3025	0.874399	0.984995
IEU92_RS10425	wcaI	colanic acid biosynthesis fucosyltransferase WcaI	-0.0918803	6.98356	0.8028	0.949107
IEU92_RS07270	ydcO	BenE family transporter YdcO	-0.0917128	5.35455	0.774913	0.937375
IEU92_RS13565	nrdI	class Ib ribonucleoside-diphosphate reductase assembly flavoprotein NrdI	-0.0906425	5.88824	0.79769	0.947163
IEU92_RS10860	IEU92_RS10860	SDR family oxidoreductase	-0.0900618	5.4057	0.787129	0.94089
IEU92_RS21975	hsdM	type I restriction-modification system methyltransferase	-0.0893551	7.3202	0.805294	0.950479
IEU92_RS03775	IEU92_RS03775		-0.0890741	1.20053	0.564745	0.827062
IEU92_RS00215	IEU92_RS00215	MFS transporter	-0.0886568	8.07195	0.874867	0.985263
IEU92_RS11820	IEU92_RS11820	TSUP family transporter	-0.088064	5.33603	0.770302	0.936471
IEU92_RS01420	IEU92_RS01420	inovirus Gp2 family protein	-0.0874149	9.1614	0.890337	0.991712
IEU92_RS22005	tsr	methyl-accepting chemotaxis protein	-0.0870745	8.46185	0.882633	0.989355
IEU92_RS15210	exbB	tol-pal system-associated acyl-CoA thioesterase	-0.0865466	7.1727	0.812245	0.953541
IEU92_RS15765	IEU92_RS15765	hypothetical protein	-0.0861821	4.83463	0.852951	0.973803
IEU92_RS22230	creA	protein CreA	-0.085734	5.79051	0.817195	0.955359
IEU92_RS11035	yeiP	elongation factor P-like protein YeiP	-0.0850251	4.6742	0.800399	0.947476
IEU92_RS20885	IEU92_RS20885	transcriptional regulator	-0.0850085	5.28756	0.793191	0.944538
IEU92_RS10935	IEU92_RS10935	DUF418 family protein	-0.084209	6.0065	0.798238	0.947163
IEU92_RS21565	IEU92_RS21565	pseudogene	-0.0839759	9.06831	0.89423	0.994202
IEU92_RS13245	dgcN	diguanylate cyclase DgcN	-0.0835908	7.23627	0.816576	0.955093
IEU92_RS02935	ybdG	mechanosensitive ion channel YbdG	-0.0822904	9.27492	0.897367	0.995651
IEU92_RS05820	IEU92_RS05820	pseudogene	-0.0819668	5.20833	0.796717	0.947163
IEU92_RS22065	fhuF	siderophore-iron reductase FhuF	-0.0819327	6.57595	0.818025	0.95548
IEU92_RS03120	citT	citrate/succinate antiporter CitT	-0.081575	6.87419	0.817926	0.95548
IEU92_RS06340	oppB	oligopeptide ABC transporter permease OppB	-0.0815168	7.1718	0.831895	0.964556
IEU92_RS03445	IEU92_RS03445	chitosugar-induced verified lipoprotein	-0.0807706	6.02777	0.803345	0.94924
IEU92_RS07730	IEU92_RS07730	DUF4186 domain-containing protein	-0.0806159	2.00266	0.959186	1
IEU92_RS02610	allD	ureidoglycolate dehydrogenase	-0.0804202	7.38858	0.824199	0.960068
IEU92_RS09630	motB	flagellar motor protein MotB	-0.0801732	3.91553	0.782272	0.940076
IEU92_RS09895	fliM	flagellar motor switch protein FliM	-0.0791536	4.54602	0.885864	0.991379
IEU92_RS11645	IEU92_RS11645	SLC13 family permease	-0.0787725	7.75236	0.846653	0.97036
IEU92_RS19045	ilvL	ilv operon leader peptide	-0.0780503	3.94489	0.9252	1
IEU92_RS14325	IEU92_RS14325	prepilin peptidase-dependent protein	-0.077967	5.99324	0.812159	0.953541
IEU92_RS08325	dtpA	dipeptide/tripeptide permease DtpA	-0.077767	5.44211	0.798276	0.947163
IEU92_RS02575	glxR	2-hydroxy-3-oxopropionate reductase	-0.0769279	7.32365	0.833555	0.965181
IEU92_RS03060	hcxA	hydroxycarboxylate dehydrogenase HcxA	-0.0767113	6.411	0.812591	0.953562
IEU92_RS21885	IEU92_RS21885	nucleoside recognition pore and gate family inner membrane transporter	-0.0760484	5.18875	0.828595	0.962772
IEU92_RS14320	IEU92_RS14320	prepilin peptidase-dependent protein	-0.0756405	7.35644	0.83616	0.966097
IEU92_RS02015	sbcC	exonuclease subunit SbcC	-0.0750532	7.54616	0.835673	0.966064
IEU92_RS12405	eutC	ethanolamine ammonia-lyase subunit beta	-0.0736793	6.66559	0.82512	0.960498
IEU92_RS00945	rof	Rho-binding antiterminator	-0.0736439	4.00488	0.808046	0.951105
IEU92_RS21610	IEU92_RS21610	pseudogene	-0.0732856	6.57947	0.841978	0.967076
IEU92_RS20935	IEU92_RS20935	YjeJ family protein	-0.0730342	8.72528	0.906122	0.99885
IEU92_RS20785	adiY	DNA-binding transcriptional activator AdiY	-0.0729749	8.47316	0.903723	0.998299
IEU92_RS03220	rlpA	endolytic peptidoglycan transglycosylase RlpA	-0.0726051	7.22638	0.837929	0.966097
IEU92_RS02690	fimH	type 1 fimbrin D-mannose specific adhesin FimH	-0.0720993	8.18363	0.905184	0.998678
IEU92_RS05450	flgE	flagellar hook protein FlgE	-0.0712543	5.63065	0.814297	0.954572
IEU92_RS01520	rpmJ	type B 50S ribosomal protein L36	-0.0705762	4.91018	0.941722	1
IEU92_RS03605	pxpB	5-oxoprolinase subunit PxpB	-0.0702416	5.68706	0.8161	0.954796
IEU92_RS13980	cas5e	type I-E CRISPR-associated protein Cas5/CasD	-0.0702308	7.75469	0.865116	0.98048
IEU92_RS18965	rbsA	ribose ABC transporter ATP-binding protein RbsA	-0.0701509	7.95776	0.905234	0.998678
IEU92_RS17860	ldrD	type I toxin-antitoxin system toxic polypeptide LdrD	-0.0693134	4.57507	0.854727	0.973869
IEU92_RS15895	lpoA	penicillin-binding protein activator LpoA	-0.0691891	8.04748	0.912596	1
IEU92_RS16775	gspA	type II secretion system protein GspA	-0.0682257	9.91663	0.917576	1
IEU92_RS02045	malZ	maltodextrin glucosidase	-0.0673899	7.58033	0.856058	0.974687
IEU92_RS16785	gspD	type II secretion system secretin GspD	-0.0671916	8.60827	0.9113	1
IEU92_RS21755	IEU92_RS21755	N-acetyltransferase	-0.0671257	7.26243	0.867629	0.981043
IEU92_RS15810	yhaV	type II toxin-antitoxin system ribonuclease toxin YhaV	-0.0662589	6.94328	0.853074	0.973803
IEU92_RS20205	zraS	two-component system sensor histidine kinase ZraS	-0.066244	7.62593	0.870131	0.982243
IEU92_RS13765	ascF	PTS cellobiose/arbutin/salicin transporter subunit IIBC	-0.0661081	6.97269	0.854305	0.973869
IEU92_RS13875	IEU92_RS13875	NAD(P)-dependent oxidoreductase	-0.0652441	6.61954	0.856271	0.974687
IEU92_RS11990	yfdR	5'-deoxynucleotidase	-0.0648778	8.48109	0.913082	1
IEU92_RS16420	mreB	rod shape-determining protein MreB	-0.0646992	-1.89666	1	1
IEU92_RS18400	coaBC	bifunctional phosphopantothenoylcysteine decarboxylase/phosphopantothenate--cysteine ligase CoaBC	-0.0646269	-1.89666	1	1
IEU92_RS19060	ilvM	acetolactate synthase 2 small subunit	-0.0644216	5.24523	0.83229	0.964556
IEU92_RS04095	rlmF	23S rRNA (adenine(1618)-N(6))-methyltransferase RlmF	-0.0633656	5.78975	0.838333	0.966097
IEU92_RS14580	ssnA	putative aminohydrolase SsnA	-0.0624823	7.21898	0.859344	0.976791
IEU92_RS06730	IEU92_RS06730	sugar phosphate isomerase/epimerase	-0.0613882	5.37113	0.829443	0.96329
IEU92_RS16115	ibaG	BolA family iron metabolism protein IbaG	-0.0611473	5.28904	0.825424	0.960498
IEU92_RS08650	IEU92_RS08650	electron transfer flavoprotein	-0.0610732	3.16508	0.91631	1
IEU92_RS10995	IEU92_RS10995	NupC/NupG family nucleoside CNT transporter	-0.0602418	6.20835	0.848897	0.97241
IEU92_RS15965	mtr	tryptophan permease	-0.0596939	8.0989	0.91614	1
IEU92_RS10130	IEU92_RS10130	IS3-like element IS2 family transposase	-0.0573182	7.51151	0.883106	0.989355
IEU92_RS21070	amiB	N-acetylmuramoyl-L-alanine amidase AmiB	-0.0568333	8.45035	0.923188	1
IEU92_RS15750	tdcB	bifunctional threonine ammonia-lyase/L-serine ammonia-lyase TdcB	-0.0561592	7.58844	0.888361	0.991627
IEU92_RS03765	cpoB	cell division protein CpoB	-0.0560778	4.75009	0.971495	1
IEU92_RS19560	IEU92_RS19560	UTRA domain-containing protein	-0.0558143	9.00907	0.930516	1
IEU92_RS05975	minC	septum site-determining protein MinC	-0.0551798	2.30773	0.774661	0.937375
IEU92_RS02650	ppiB	peptidylprolyl isomerase B	-0.0550132	-1.49663	1	1
IEU92_RS13890	IEU92_RS13890	HPr family phosphocarrier protein	-0.0548505	6.71481	0.867019	0.981043
IEU92_RS13995	casA	type I-E CRISPR-associated protein Cse1/CasA	-0.0544995	8.37061	0.926948	1
IEU92_RS01620	pdeL	DNA-binding transcriptional activator/c-di-GMP phosphodiesterase PdeL	-0.0543253	9.25061	0.932345	1
IEU92_RS09760	sdiA	transcriptional regulator SdiA	-0.0541668	7.26826	0.912903	1
IEU92_RS10840	dld	D-lactate dehydrogenase	-0.0539637	6.44033	0.861468	0.977901
IEU92_RS12355	pbp4b	penicillin binding protein PBP4B	-0.053524	5.90289	0.860815	0.977607
IEU92_RS13740	norV	anaerobic nitric oxide reductase flavorubredoxin	-0.0534745	7.42406	0.881525	0.989355
IEU92_RS11030	IEU92_RS11030	YkgJ family cysteine cluster protein	-0.0532132	0.584094	1	1
IEU92_RS13790	hycF	formate hydrogenlyase subunit HycF	-0.0527394	5.54721	0.883083	0.989355
[truncated: 2,276 more rows]
