# Supplementary material for: Enhancing the Efficacy of Chloramphenicol Therapy for Escherichia coli by Targeting the Secondary Resistome
Source: Antibiotics (Basel). 2024 Jan 12;13(1):73. doi: 10.3390/antibiotics13010073 (PMC10812820; doi:10.3390/antibiotics13010073)
Supplement: Supplementary file 1 [file antibiotics-13-00073-s001.zip › Tables S4.xlsx]

## Sheet: Table S4
Enrichment of KEGG pathways in E. coli MG1655 pFT2::blaCTX-M-1 grown with 1/2 MIC of chloramphenicol
#term ID	term description	observed gene count	background gene count	strength	false discovery rate	matching proteins in your network (IDs)	matching proteins in your network (labels)
eco01503	Cationic antimicrobial peptide (CAMP) resistance	6	35	1.04	0.0037	511145.b0462,511145.b0463,511145.b1129,511145.b1130,511145.b1531,511145.b3035	acrB,acrA,phoQ,phoP,marA,tolC
Enrichment of GO terms for Biological processes in E. coli MG1655 pFT2::blaCTX-M-1 grown with 1/2 MIC of chloramphenicol
#term ID	term description	observed gene count	background gene count	strength	false discovery rate	matching proteins in your network (IDs)	matching proteins in your network (labels)
GO:0006869	Lipid transport	7	33	1.13	0.0044	511145.b0463,511145.b2346,511145.b3035,511145.b3192,511145.b3194,511145.b3199,511145.b3200	acrA,mlaA,tolC,mlaC,mlaE,lptC,lptA
GO:0061024	Membrane organization	6	27	1.15	0.0067	511145.b0178,511145.b2346,511145.b2512,511145.b3192,511145.b3199,511145.b3200	skp,mlaA,bamB,mlaC,lptC,lptA
GO:0120009	Intermembrane lipid transfer	4	6	1.63	0.0067	511145.b2346,511145.b3192,511145.b3199,511145.b3200	mlaA,mlaC,lptC,lptA
GO:0043165	Gram-negative-bacterium-type cell outer membrane assembly	4	13	1.29	0.0495	511145.b0178,511145.b2512,511145.b3199,511145.b3200	skp,bamB,lptC,lptA
GO:0065007	Biological regulation	25	772	0.31	0.0495	511145.b0178,511145.b0481,511145.b0605,511145.b0623,511145.b0842,511145.b1109,511145.b1129,511145.b1130,511145.b1531,511145.b1658,511145.b1712,511145.b1830,511145.b1831,511145.b1921,511145.b2614,511145.b2741,511145.b2808,511145.b3026,511145.b3164,511145.b3165,511145.b3210,511145.b3753,511145.b4172,511145.b4179,511145.b4401	skp,ybaK,ahpC,cspE,mdfA,ndh,phoQ,phoP,marA,purR,ihfA,prc,proQ,fliZ,grpE,rpoS,gcvA,qseC,pnp,rpsO,arcB,rbsR,hfq,rnr,arcA
Enrichment of GO terms for Molecular functions in E. coli MG1655 pFT2::blaCTX-M-1 grown with 1/2 MIC of chloramphenicol
None
Enrichment of GO terms for Cellular components in E. coli MG1655 pFT2::blaCTX-M-1 grown with 1/2 MIC of chloramphenicol
#term ID	term description	observed gene count	background gene count	strength	false discovery rate	matching proteins in your network (IDs)	matching proteins in your network (labels)
GO:0032991	Protein-containing complex	20	480	0.42	0.0075	511145.b0462,511145.b0463,511145.b0605,511145.b0957,511145.b1109,511145.b1130,511145.b1531,511145.b1712,511145.b2512,511145.b2614,511145.b3035,511145.b3165,511145.b3191,511145.b3194,511145.b3195,511145.b3199,511145.b3200,511145.b4000,511145.b4203,511145.b4401	acrB,acrA,ahpC,ompA,ndh,phoP,marA,ihfA,bamB,grpE,tolC,rpsO,mlaB,mlaE,mlaF,lptC,lptA,hupA,rplI,arcA
GO:1990281	Efflux pump complex	3	5	1.58	0.0188	511145.b0462,511145.b0463,511145.b3035	acrB,acrA,tolC
GO:0030313	Cell envelope	13	295	0.45	0.0468	511145.b0178,511145.b0462,511145.b0463,511145.b0762,511145.b0957,511145.b1677,511145.b1830,511145.b2346,511145.b2512,511145.b3035,511145.b3192,511145.b3199,511145.b3200	skp,acrB,acrA,acrZ,ompA,lpp,prc,mlaA,bamB,tolC,mlaC,lptC,lptA
